# Supplementary material for: Genotyping of Chlamydophila psittaci using a new DNA microarray assay based on sequence analysis of ompA genes
Source: BMC Microbiol. 2008 Apr 17;8:63. doi: 10.1186/1471-2180-8-63 (PMC2362127; doi:10.1186/1471-2180-8-63)
Supplement: Additional file 1 — Sequence similarity matrix. Calculated similarity matrix of all unique ompA sequences of C. psittaci strains, on which the split network graph in Fig. 1 is based. [file 1471-2180-8-63-S1.nex]

#nexus

BEGIN Taxa;
DIMENSIONS ntax=63;
TAXLABELS
[1] 'AF269256.1'
[2] 'AJ440239.1'
[3] 'DQ227703.1'
[4] 'DQ471955.1'
[5] 'AF272945.1'
[6] 'AJ004873.1'
[7] 'AJ004874.1'
[8] 'AJ004875.1'
[9] 'AJ005613.1'
[10] 'AJ005618.1'
[11] 'AJ005617.1'
[12] 'AY762612.1'
[13] 'AB284065.1'
[14] 'AJ310735.1'
[15] 'AF269260.1'
[16] 'EU009489.1'
[17] 'EU009496.1'
[18] 'EU009490.1'
[19] 'EU009488.1'
[20] 'EU009492.1'
[21] 'EU009494.1'
[22] 'EU009491.1'
[23] 'AJ243525.1part'
[24] 'AY762610.1'
[25] 'Y16562.1'
[26] 'EF375557.1part'
[27] 'EF197820.1part'
[28] 'EF028916.1part'
[29] 'AF269269.1'
[30] 'AY184290.1'
[31] 'X61096.1'
[32] 'EU159263.1part'
[33] 'DQ324426.1'
[34] 'AM050561.1'
[35] 'Y16561.1'
[36] 'AY762608.1'
[37] 'AY762613.1'
[38] 'X12647.1'
[39] 'AF269265.1'
[40] 'AB284062.1'
[41] 'AF269281.1'
[42] 'L25437.1'
[43] 'X56980.1'
[44] 'EF202608.1'
[45] 'AB284058.1'
[46] 'AF269268.1'
[47] 'AF269282.1'
[48] 'AE015925.1'
[49] 'AB284064.1'
[50] 'DQ358972.1'
[51] 'X72023.1'
[52] 'AE001363.1'
[53] 'M64064.1'
[54] 'AF131229.1part'
[55] 'AF131230.1part'
[56] 'L04982.1'
[57] 'M73033.1part'
[58] 'AF269279.1'
[59] 'AF269280.1'
[60] 'AY055109.1'
[61] 'AJ440240.1'
[62] 'Z18756.1'
[63] 'M73034.1part'
;
TAXINFO
[1] 'AF269256.1 AF269256.1[85:1019]'
[2] 'AJ440239.1 AJ440239.1[76:1010]'
[3] 'DQ227703.1 DQ227703.1[76:1010]'
[4] 'DQ471955.1 DQ471955.1[76:1010]'
[5] 'AF272945.1 AF272945.1[76:1010]'
[6] 'AJ004873.1 AJ004873.1[76:1010]'
[7] 'AJ004874.1 AJ004874.1[76:1010]'
[8] 'AJ004875.1 AJ004875.1[76:1010]'
[9] 'AJ005613.1 AJ005613.1[76:1010]'
[10] 'AJ005618.1 AJ005618.1[76:1010]'
[11] 'AJ005617.1 AJ005617.1[76:1010]'
[12] 'AY762612.1 AY762612.1[76:1016]'
[13] 'AB284065.1 AB284065.1[327:1267]'
[14] 'AJ310735.1 AJ310735.1[76:1016]'
[15] 'AF269260.1 AF269260.1[67:1007]'
[16] 'EU009489.1 EU009489.1[76:1016]'
[17] 'EU009496.1 EU009496.1[76:1016]'
[18] 'EU009490.1 EU009490.1[76:1016]'
[19] 'EU009488.1 EU009488.1[76:1016]'
[20] 'EU009492.1 EU009492.1[76:1016]'
[21] 'EU009494.1 EU009494.1[76:1016]'
[22] 'EU009491.1 EU009491.1[76:1016]'
[23] 'AJ243525.1part AJ243525.1[1:852]'
[24] 'AY762610.1 AY762610.1[76:1019]'
[25] 'Y16562.1 Y16562.1[76:1019]'
[26] 'EF375557.1part EF375557.1[1:699]'
[27] 'EF197820.1part EF197820.1[21:954]'
[28] 'EF028916.1part EF028916.1[1:868]'
[29] 'AF269269.1 AF269269.1[61:1016]'
[30] 'AY184290.1 AY184290.1[55:998]'
[31] 'X61096.1 X61096.1[194:1137]'
[32] 'EU159263.1part EU159263.1[1:1002]'
[33] 'DQ324426.1 DQ324426.1[10:983]'
[34] 'AM050561.1 AM050561.1[20:993]'
[35] 'Y16561.1 Y16561.1[76:1052]'
[36] 'AY762608.1 AY762608.1[76:1049]'
[37] 'AY762613.1 AY762613.1[76:1049]'
[38] 'X12647.1 X12647.1[289:1262]'
[39] 'AF269265.1 AF269265.1[76:1049]'
[40] 'AB284062.1 AB284062.1[327:1300]'
[41] 'AF269281.1 AF269281.1[304:1277]'
[42] 'L25437.1 L25437.1[76:1049]'
[43] 'X56980.1 X56980.1[439:1412]'
[44] 'EF202608.1 EF202608.1[76:1049]'
[45] 'AB284058.1 AB284058.1[327:1300]'
[46] 'AF269268.1 AF269268.1[76:1049]'
[47] 'AF269282.1 AF269282.1[304:1238]'
[48] 'AE015925.1 AE015925.1[58188:59122:r]'
[49] 'AB284064.1 AB284064.1[327:1267]'
[50] 'DQ358972.1 DQ358972.1[79:1010]'
[51] 'X72023.1 X72023.1[328:1259]'
[52] 'AE001363.1 AE001363.1[780294:781225]'
[53] 'M64064.1 M64064.1[79:1010]'
[54] 'AF131229.1part AF131229.1[1:670]'
[55] 'AF131230.1part AF131230.1[1:670]'
[56] 'L04982.1 L04982.1[79:1010]'
[57] 'M73033.1part M73033.1[1:890]'
[58] 'AF269279.1 AF269279.1[55:986]'
[59] 'AF269280.1 AF269280.1[55:983]'
[60] 'AY055109.1 AY055109.1[57:985]'
[61] 'AJ440240.1 AJ440240.1[79:1016]'
[62] 'Z18756.1 Z18756.1[10:947]'
[63] 'M73034.1part M73034.1[1:888]'
;
END; [Taxa]

BEGIN Characters;
DIMENSIONS nchar=992;
FORMAT
	datatype=DNA
	missing=?
	gap=-
	symbols="a t g c"
	labels=no
	transpose=no
	interleave=no
;
MATRIX
gggaacccagctgaaccaagtttattaatcgatggcactatgtgggaaggtgcttcaggtgatccttgcgatccttgctctacttggtgtgatgctatcagcatccgcgcaggatactacggagattatgttttcgatcgtgtattaaaagttgatgtgaataaaactatcaccggcatgggtgcagttcctacaggaacc------gcagcagctaattacaa------aactcctacggatagacccaacatcgcttacggcaaacacttacaagacgccgaatggttcaccaatgcagctttcctcgcattgaatatctgggatcgctttgatattttctgcacattaggcgcttctaatgggtacttcaaagctagttctgcggcattcaacctcgttggtttgattggtgttaaaggatcctccatag------------cagctgatc---agcttcccaatgtaggcatcactcaaggaatcgttgaattttatacagatacaacattctcttggagtgtaggtgcacgcggagctttatgggagtgtggttgtgcgactttaggagcagagttccaatacgctcagtctaatcctaaaattgaaatgttgaatgtagtctccagcccagcacaatttgtggttcacaagcctagaggatacaagggaacagca------tttcctttacctctaacagctggtactgatcaggcaactgac------actaagtcggctacaattaaataccacgaatggcaagttggtttagcgctctcttatcgattgaacatgcttgttccttacattagcgtaaactggtcacgagcaacttttgatgctgacgctatccgcatcgctcaacctaaattagctgctgctgtgttaaacttgaccacatggaacccaacccttttaggagaagctacagct------ttagat------------actagcaacaaattcgctgacttctt
gggaacccagctgaaccaagtttattaatcgatggcactatgtgggaaggtgcttcaggtgatccttgcgatccttgctctacttggtgtgatgctatcagcatccgcgcaggatactacggagattatgttttcgatcgtgtattaaaagttgatgtgaataaaactatcaccggcatgggtgcagttcctacaggaacc------gcagcagctaattacaa------aactcctacggatagacccaacatcgcttacggcaaacacttacaagacgccgaatggttcaccaatgcagctttcctcgcattgaatatctgggatcgctttgatattttctgcacattaggcgcttctaatgggtacttcaaagctagttctgcggcattcaacctcgttggtttgattggtgttaaaggatcctccatag------------cagctgatc---agcttcccaatgtaggcatcactcaaggaatcgttgaattttatacagatacaacattctcttggagtgtaggtgcacgcggagctttatgggagtgtggttgtgcgactttaggagcagagttccaatacgctcagtctaatcctaaaattgaaatgttgaatgtagtctccagcccagcacaatttgtggttcacaagcctagaggatacaagggaacagca------tttcctttacctctaacagctggtactgatcaggcaactgac------actaagtcggctacaattaaataccacgaatggcaagttggtttagcgctctcttatcgattgaacatgcttgttccttacattggcgtaaactggtcacgagcaacttttgatgctgacgctatccgcatcgctcaacctaaattagctgctgctgtgttaaacttgaccacatggaacccaacccttttaggagaagctacagct------ttagat------------actagcaacaaattcgctgacttctt
gggaacccagctgaaccaagtttattaatcgatggcactatgtgggaaggtgcttcaggtgatccttgcgatccttgctctacttggtgtgatgctatcagcatccgcgcaggatactacggagattatgtttttgatcgtgtattaaaagttgatgtgaataaaactatcaccggcatgggtgcagttcctacaggaacc------gcagcagctaattacaa------aactcctacggatagacccaacatcgcttacggcaaacacttacaagacaccgaatggttcaccaatgcagctttcctcgcattgaatatctgggatcgctttgatattttctgcacattaggcgcttctaatgggtacttcaaagctagttctgcggcattcaacctcgttggtttgattggtgttaaaggatcctccatag------------cagctgatc---agcttcccaatgtaggcatcactcaaggaatcgttgaattttatacagatacaacattctcttggagtgtaggtgcacgcggagctttatgggagtgtggttgtgcgactttaggagcagagttccaatacgctcagtctaatcctaaaattgaaatgttgaatgtagtctccagcccagcacaatttgtggttcacaagcctagaggatacaagggaacagca------tttcctttacctctaacagctggtactgatcaggcaactgac------actaagtcggctacaattaaataccacgaatggcaagttggtttagcgctctcttatcgattgaacatgcttgttccttacattggcgtaaactggtcacgagcaacttttgatgctgacgctatccgcatcgctcaacctaaattagctgctgctgtgttaaacttgaccacatggaacccaacccttttaggagaagctacagct------ttagat------------actagcaacaaattcgctgacttctt
gggaacccagctgaaccaagtttattaatcgatggcactatgtgggaaggtgcttcaggtgatccttgcgatccttgctctacttggtgtgatgctatcagcatccgcgcaggatactacggagattatgtttttgatcgtgtattaaaagttgatgtgaataaaactatcaccggcatgggtgcagttcctacaggaacc------gcagcagctaattacaa------aactcctacggatagacccaacatcgcttacggcaaacacttacaagacaccgaatggttcaccaatgcagctttcctcgcattgaatatctgggatcgctttgatattttctgcacattaggcgcttctaatgggtacttcaaagctagttctgcggcattcaacctcgttggtttgattggtgttaaaggatcctccatag------------cagctgatc---agcttcccaatgtaggcatcactcaaggaatcgttgaattttatacagatacaacattctcttggagtgtaggtgcacgcggagctttatgggagtgtggttgtgcgactttaggagcagagttccaatacgctcagtctaatcctaaaattgaaatgttgaatgtagtctccagcccagcacaatttgtggttcacaagcctagaggatacaagggaacagca------tttcctttacctctaacagctggtactgatcaggcaactgac------actaagtcggctacaattaaataccacgaatggcaagttggtttagcgctctcttatcgattgaacatgcttgttccttacattggcataaactggtcacgagcaacttttgatgctgacgctatccgcatcgctcaacctaaattagctgctgctgtgttaaacttgaccacatggaacccaacccttttaggagaagctacagct------ttagat------------actagcaacaaattcgctgacttctt
gggaacccagctgaaccaagtttattaatcgatggcactatgtgggaaggtgcttcaggtgatccttgcgatccttgctctacttggtgtgatgctatcagcatccgcgcaggatactacggagattatgttttcgatcgtgtattaaaagttgatgtgaataaaactatcaccggcatgggtgcagttcctacaggaacc------gcagcagctgattacaa------aactcctacggatagacccaacatcgcttacggcaaacacttacaagacgccgaatggttcaccaatgcagctttcctcgcattgaatatctgggatcgctttgatattttctgcacattaggcgcttctaatgggtacttcaaagctagttctgcggcattcaacctcgttggtttgattggtgttaaaggatcctccgtag------------cagctgatc---agcttcccaatgtaggcatcactcaaggaatcgttgaattttatacagatacaacattctcttggagtgtaggtgcacgcggagctttatgggagtgtggttgtgcaactttaggagcagagttccaatacgctcagtctaatcctaaaattgaaatgttgaatgtagtctccagcccagcacaatttgtggttcacaagcctagaggatacaagggaacagca------tttcctttacctctaacagctggtactgatcaggcaactgac------actaagtcggctacaattaaataccacgaatggcaagttggtttagcgctctcttatcgattgaacatgcttgttccttacattggcgtaaactggtcacgagcaacttttgatgctgacgctatccgcatcgctcaacctaaattagctgctgctgtgttaaacttgaccacatggaacccaacccttttaggggaagctacaact------ttagat------------actaacaacaaattcgctgacttctt
gggaacccagctgaaccaagtttattaatcgatggcactatgtgggaaggtgcttcaggtgatccttgcgatccttgctctacttggtgtgatgctatcagcatccgcgcaggatactacggagattatgttttcgatcgtgtattaaaagttgatgtgaataaaactatcaccggcatgggtgcagttcctacaggaacc------gcagcagctaattacaa------aactcctacggatagacccaacatcgcttacggcaaacacttacaagacgccgaatggttcaccaatgcagctttcctcgcattgaatatctgggatcgctttgatattttctgcacattaggcgcttctaatgggtacttcaaagctagttctgcggcattcaacctcgttggtttgattggtgttaaaggatcctccatag------------cagctgatc---agcttcccaatgtaggcatcactcaaggaatcgttgaattttatacagatacaacattctcttggagtgtaggtgcacgcggagctttatgggagtgtggttgtgcgactttaggagcagagttccaatacgctcagtctaatcctaaaattgaaatgttgaatgtagtctccagcccagcacaatttgtggttcacaagcctagaggatacaagggaacagca------tttcctttacctctaacagctggtactggtcaggcaactgac------actaagtcggctacaattaaataccacgaatggcaagttggtttagcgctctcttatcgattgaacatgcttgttccttacattggcgtaaactggtcacgagcaacttttgatgctgacgctatccgcatcgctcaacctaaattagctgctgctgtgttaaacttgaccacatggaacccaacccttttaggagaagctacagct------ttagat------------actagcaacaaattcgctgacttctt
gggaacccagctgaaccaagtttattaatcgatggcactatgtgggaaggtgcttcaggtgatccttgcgatccttgctctacttggtgtgatgctatcagcatccgcgcaggatactacggagattatgttttcgatcgtgtattaaaagctgatgtgaataaaactatcaccggcatgggtgcagttcctacaggaacc------gcagcagctaattacaa------aactcctacggatagacccaacatcgcttacggcaaacacttacaagacgccgaatggttcaccaatgcagctttcctcgcattgaatatctgggatcgctttgatattttctgcacattaggcgcttctaatgggtacttcaaagctagttctgcggcattcaacctcattggtttgattggtgttaaaggatcctccatag------------cagctgatc---agcttcccaatgtaggcatcactcaaggaatcgttgaattttatacagatacaacattctcttggagtgtaggtgcacgcggagctttatgggagtgtggttgtgcgactttaggagcagagttccaatacgctcagtctaatcctaaaattgaaatgttgaatgtagtctccagccccgcacgatttgtggttcacaagcctagaggatacaagggaacagca------tttcctttacctctaacagctggtactgatcaggcaactgac------actaagtcggctacaattaaataccacgaatggcaagttggtttagcgctctcttatcgattgaacatgcttgttccttacattggcgtaaactggtcacgagcaacttttgatgctgacgctatccgcatcgctcaacctaaattagctgctgctgtgttaaacttgaccacatggaacccaacccttttaggagaagctacagct------ttagat------------actagcaacaaattcgctgacttctt
gggaacccagctgaaccaagtttattaatcgatggcactatgtgggaaggtgcttcaggtgatccttgcgatccttgctctacttggtgtgatgctatcagcatccgcgcaggatactacggagattatgttttcgatcgtgtattaaaagctgatgtgaataaaactatcaccggcatgggtgcagttcctacaggaacc------gcagcagctaattacaa------aactcctacggatagacccaacatcgcttacggcaaacacttacaagacgccgaatggttcaccaatgcagctttcctcgcattgaatatctgggatcgctttgatattttctgcacattaggcgcttctaatgggtacttcaaagctagttctgcggcattcaacctcgttggtttgattggtgttaaaggatcctccatag------------cagctgatc---agcttcccaatgtaggcatcactcaaggaatcgttgaattttatacagatacaacattctcttggagtgtaggtgcacgcggagctttatgggagtgtggttgtgcgactttaggagcagagttccaatacgctcagtctaatcctaaaattgaaatgttgaatgtagtctccagcccagcacgatttgtggttcacaagcctagaggatacaagggaacagca------tttcctttacctctaacagctggtactgatcaggcaactgac------actaagtcggctacaattaaataccacgaatggcaagttggtttagcgctctcttatcgattgaacatgcttgttccttacattggcgtaaactggtcacgagcaacttttgatgctgacgctatccgcatcgctcaacctaaattagctgctgctgtgttaaacttgaccacatggaacccaacccttttaggagaagctacagct------ttagat------------actagcaacaaattcgctgacttctt
gggaacccagctgaaccaagtttattaatcgatggcactatgtgggaaggtgcttcaggtgatccttgcgatccttgctctacttggtgtgatgctatcagcatccgcgcaggatactacggagattatgttttcgatcgtgtattaaaagttgatgtgaataaaactatcaccggcatgggtgcagttcctacaggaacc------gcagcagctaattacaa------aactcctacggatagacccaacatcgcttacggcaaacacttacaagacgccgaatggttcaccaatgcagctttcctcgcattgaatatctgggatcgctttgatattttctgcacattaggcgcttctaatgggtacttcaaagctagttctgcggcattcaacctcgttggtttgattggtgctaaaggatcctccatag------------cagctgatc---agcttcccaatgtaggcatcactcaaggaatcgttgaattttatacagatacaacattctcttggagtgtaggtgcacgcggagctttatgggagtgtggttgtgcgactttaggagcagagttccaatacgctcagtctaatcctaaaattgaaatgttgaatgtagtctccagcccagcacaatttgtggttcacaagcctagaggatacaagggaacagca------tttcctttacctctaacagctggtactgatcaggcaactgac------actaagtcggctacaattaaataccacgaatggcaagttggtttagcgctctcttatcgattgaacatgcttgttccttacattggcgtaaactggtcacgagcaacttttgatgctgacgctatccgcatcgctcaacctaaattagctgctgctgtgttaaacttgaccacatggaacccaacccttttaggagaagctacagct------ttagat------------actagcaacaaattcgctgacttctt
gggaacccagctgaaccaagtttattaatcgatggcactatgtgggaaggtgcttcaggtgatccttgcgatccttgctctacttggtgtgatgctatcagcatccgcgcaggatactacggagattatgttttcgatcgtgtattaaaagttgatgtgaataaaactatcaccggcatgggtgcagttcctacaggaacc------gcagcagctaattacaa------aactcctacggatagacccaacatcgcttacggcaaacacttacaagacgccgaatggttcaccaatgcagctttcctcgcattgaatatctgggatcgctttgatattttctgcacattaggcgcttctaatgggtacttcaaggctagttctgcggcattcaacctcgttggtttgattggtgttaaaggatcctccatag------------cagctgatc---agcttcccaatgtaggcatcactcaaggaatcgttgaattttatacagatacaacattctcttggagtgtaggtgcacgcggagctttatgggagtgtggttgtgcgactttaggagcagagttccaatacgctcagtctaatcctaaaattgaaatgttgaatgtagtctccagcccagcacaatttgtggttcacaagcctagaggatacaagggaacagca------tttcctttacctctaacagctggtactgatcaggcaactgac------actaagtcggctacaattaaataccacgaatggcaagttggtttagcgctctcttatcgattgaacatgcttgttccttacattggcgtaaactggtcacgagcaacttttgatgctgacgctatccgcatcgctcaacctaaattagctgctgctgtgttaaacttgaccacatggaacccaacccttttaggagaagctacagct------ttagat------------actagcaacaaattcgctgacttctt
gggaacccagctgaaccaagtttattaatcgatggcactatgtgggaaggtgcttcaggtgatccttgcgatccttgctctacttggtgtgatgctatcagcatccgcgccggatactacggagattatgttttcgatcgtgtattaaaagttgatgtgaataaaactatcaccggcatgggtgcagttcctacaggaacc------gcagcagctaattacaa------aactcctacggatagacccaacatcgcttacggcaaacacttacaagacgccgaatggttcaccaatgcagctttcctcgcattgaatatctgggatcgctttgatattttctgcacattaggcgcttctaatgggtacttcaaagctagttctgcggcattcaacctcgttggtttgattggtgttaaaggatcctccatag------------cagctgatc---agcttcccaatgtaggcatcactcaaggaatcgttgaattttatacagatacaacattctcttggagtgtaggtgcacgcggagctttatgggagtgtggttgtgcgactttaggagcagagttccaatacgctcagtctaatcctaaaattgaaatgttgaatgtagtctccagcccagcacaatttgtggttcacaagcctagaggatacaagggaacagca------tttcctttacctctaacagctggtactgatcaggcaactgac------actaagtcggctacaattaaataccacgaatggcaagttggtttagcgctctcttatcgattgaacatgcttgttccttacattggcgtaaactggtcacgagcaacttttgatgctgacgctatccgcatcgctcaacctaaattagctgctgctgtgttaaacttgaccacatggaacccaacccttttaggagaagctacagct------ttagat------------actagcaacaaattcgctgacttctt
gggaacccagctgaaccaagtttattaatcgatggcactatgtgggaaggtgcttcaggagatccttgcgatccttgcgctacttggtgtgacgccattagcatccgcgcaggatactacggagattatgttttcgatcgtgtattaaaagttgatgtgaataaaactatcagcggtatgggtgcagctcctacaggaagc------gcagcagccgattacaa------aactcctacagatagacccaacatcgcttatggcaaacacttgcaagacgctgagtggttcacgaatgcagctttcctcgcattaaatatctgggatcgctttgatattttctgcacattaggtgcttccaatgggtacttcaaagctagttctgctgcattcaacctcgttggtttgattggtgttaaaggaacctccgtag------------cagctgatc---aacttccaaacgtaggcatcactcaaggtattgttgagttttacacagatacaacattctcttggagcgtaggtgcacgtggtgctttatgggaatgtggttgtgcaactttaggagctgaattccagtatgctcaatctaatcctaaaattgaaatgctgaatgtaatctccagcccaacacaatttgtagttcacaagcctagaggatacaagggaacaggatcgaactttcctttacctctaacagctggtacagatggtgctacagat------actaaatctgcaacactcaaatatcatgaatggcaagttggtttagcgctctcttacagattgaacatgcttgttccttacattggcgtaaactggtcaagagcaacttttgatgctgactctatccgcatcgctcaacctaaattagccgctgctgttttgaacttgaccacatggaacccaactcttttaggggaagctacagct------ttagat------------gctagcaacaaattctgcgacttctt
gggaacccagctgaaccaagtttattaatcgatggcactatgtgggaaggtgcttcaggtgatccttgcgatccttgctctacttggtgtgatgctatcagcatccgcgcaggatactacggagattatgttttcgatcgtgtattaaaagttgacgtgaataaaacttttaccggcatgggtgcagttcctacaggaaac------tcagcagctgattttaa------aactcctacagatagagcgaacatcgcttatggcaagcacttgcaagacgccgaatggtttaccaatgcggcttttctcgcattaaatatttgggatcgctttgacattttctgcacattaggcgcttctaatggctacttcaaagctagttccgcggcattcaatctcgtcggtttgattggtgttaaaggaaacaccttaa------------caaatgacc---agcttcccaacgtaggcatcactcaaggcgttgttgagttttacacagatacaacattctcttggagcgtaggtgcacgcggagctttatgggagtgcggttgtgcaactttaggggcagaattccaatacgctcaatctaatcctaaaattgaaatgttgaatgtaacctccagcccagcacaatttgtggttcacaaacctagaggctataaaggggcagcagcgaactttcctttacccgaaacagctggttctgatgctgctacagat------actaaatctgcaacactcaaatatcatgaatggcaagttggtctagccctctcttacagattgaatatgcttgttccatacattggcgtaaactggtcacgagcaacttttgatgcggatactatccgtatcgcgcaacctaaattggctgctgctgtgttaaacttgaccacatggaacccaaccctcttagggcaagctacaaat------ttagat------------actagcaacaaattcagcgacttctt
gggaacccagctgaaccaagtttattaatcgatggcactatgtgggaaggtgcttcaggtgatccttgcgatccttgctctacttggtgtgatgctatcagcatccgcgcaggatactacggagattatgttttcgatcgtgtattaaaagttgacgtgaataaaacttttaccggcatgggtgcagttcctacaggaaac------tcagcagctgattttaa------aactcctacagatagagcgaacatcgcttatggcaagcacttgcaagacgccgaatggtttaccaatgcggcttttctcgcattaaatatttgggatcgctttgacattttctgcacattaggcgcttctaatggctacttcaaagctagttccgcggcattcaatctcgtcggtttgattggtattaaaggaaacaccttaa------------caaatgacc---gacttcccaacgtaggcatcactcaaggcgttgttgagttttacacagatacaacattctcttggagcgtaggtgcacgcggagctttatgggagtgcggttgtgcaactttaggggcagaattccaatacgctcaatctaatcctaaaattgaaatgttgaatgtaaccttcagcccagcacaatttgtggttcacaaacctagaggctataaaggggcaacagcgaacttttctttacccgaaacaactggttctgatgctgctacagat------actaaatctgcaacactcaaatatcatgaatggcaagttggtctagccctctcttacagattgaatatgcttgttccatacattggcgtaaactggtcacgagcaacttttgatgcggatactatccgtatcgcgcaacctaaattggctgctgctgtgttaaacttgaccacatggaacccaaccctcttagggcaagctacaaat------ttagat------------actagcaacaaattcagcgacttctt
gggaacccagctgaaccaagtttattaatcgatggcactatgtgggaaggtgcttcaggtgatccttgcgatccttgctctacttggtgtgatgctatcagcatccgcgcaggatactacggagattatgttttcgatcgtgtattaaaagttgatgtgaataaaactttcagcggcattggcaagaaacccacaggatcc------tctccaaatgactttaa------aaatgctgaagatagacccaacgtcgcttatggcagacatttgcaagactccgaatggtttacaaatgcagctttcttagcgttaaatatctgggatcgttttgatattttctgcacattaggcgcttctaatgggtacttcaaagctagttctgcggcattcaatctcgttggtttgattggtgttaaaggaagctccttaa------------caaatgacc---aacttcccaacgtagccatcactcaaggcgttgttgagttttacacagatacaacgttctcttggagcgtaggtgcacgtggagctctatgggaatgtggttgcgcaactttaggagctgaattccaatacgctcaatctaatcctaaaattgaaatgttgaatgtaatctccagcccagcacaatttgtggttcacaagcctagaggatacaagggaacgtccgccaactttcctttacctgcaaatgcaggcacagaggctgctacggat------actaaatctgcaacactcaaatatcatgaatggcaagttggtctagcactctcttacagattgaacatgttagttccttacattggcgtaaactggtcacgagcaacttttgatgccgacactatccgcatcgctcaacctaaattggcctctgctgttatgaacttgaccacatggaacccaacccttttaggggaagccacaatg------cttgat------------acttccaataaattcagtgacttctt
gggaacccagctgaaccaagtttattaatcgatggcactatgtgggaaggtgcttcaggtgatccttgcgatccttgctctacttggtgtgatgctatcagcatccgcgcaggatactacggagattatgttttcgatcgtgtattagaagttgatgtgaataaaactttcagcggcattggcaagaaacccacaggatcc------tctccaaatgactttaa------aaatgctgaagatagacccaacgtcgcttatggcagacatttgcaagactccgaatggtttacaaatgcagctttcttagcgttaaatatctgggatcgttttgatattttctgcacattaggcgcttctaatgggtacttcaaagctagttctgcggcattcaatctcgttggtttgattggtgttaaaggaaactccttaa------------caaatgacc---aacttcccaacgtagccatcactcaaggcgttgttgagttttacacagatacaacgttctcttggagcgtaggtgcacgtggagccctatgggaatgtggttgcgcaactttaggagctgaattccaatacgctcaatctaatcctaaaattgaaatgttgaatgtaatctccagcccagcacaatttgtggttcacaagcctagaggatacaagggaacgtccgccaactttcctttacctgcaaatgcaggcacagaggctgctacggat------actaaatctgcaacactcaaatatcatgaatggcaagttggtctagcactctcttacagattgaacatgttagttccttacattggcgtaaactggtcacgagcaacttttgatgccgacactatccgcatcgctcaacctaaattggcctctgctgttatgaacttgaccacatggaacccaacccttttaggggaagccacaatc------cttgat------------acttccaataaattcagtgacttctt
gggaacccagctgaaccaagtttattaatcgatggcactatgtgggaaggtgcttcaggtgatccttgcgatccttgctctacttggtgtgatgctatcagcatccgcgcaggatactacggagattatgttttcgatcgtgtattaaaagttgatgtgaataaaactttcagcggcattggcaagaaacccacaggatcc------tctccaaatgactttaa------aaatgctgaagatagacccaacgtcgcttatggcagacatttgcaagactccgaatggtttacaaatgcagctttcttagcgttaaatatctgggatcgttttgatattttctgcacattaggcgcttctaatgggtacttcaaagctagttctgcggcattcaatctcgttggtttgattggtgttaaaggaaactccttaa------------caaatgacc---aacttcccaacgtagccatcactcaaggcgttgttgagttttacacagatacaacgttctcttggagcgtaggtgcacgtggagctctatgggaatgtggttgcgcaactttaggagctgaattccaatacgctcaatctaatcctaaaattgaaatgttgaatgtaatctccagcccagcacaatttgtggttcacaagcctagaggatacaagggaacgtccgccaactttcctttacctgcaaatgcaggcacagaggctgctacggat------actaaatctgcaacactcaaatatcatgaatggcaagttggtctagcactctcttacagattgaacatgttagttccttacattggcgtaaactggtcacgagcaacttttgatgccgacactatccgcatcgctcaacctaaattggcctctgctgttatgaacttgaccacatggaacccaacccttttaggggaagccacaatc------cttgat------------acttccaataaattcagtgacttctt
gggaacccagctgaaccaagtttattaatcgatggcactatgtgggaaggtgcttcaggtgatccttgcgatccttgctctacttggtgtgatgctatcagcatccgcgcaggatactacggagattatgttttcgatcgtgtattaaaagttgatgtgaataaaactttcagcggcattggcaagaaacccacaggatcc------tctccaaatgactttaa------aaatgctgaagatagacccaacgtcgcttatggcagacatttgcaagactccgaatggtttacaaatgcagctttcttagcgttaaatatctgggatcgttttgatattttctgcacattaggcgcttctaatgggtacttcaaagctagttctgcggcattcaatctcgttggtttgattggtgttaaaggaaactccttaa------------caaatgacc---aacttcccaacgtagccatcactcaaggcgttgttgagttttacacagatacaacgttctcttggagcgtaggtgcacgtggagctctatgggaatgtggttgcgcaactttaggagctgaattccaatacgctcaatctaatcctaaaattgaaatgttgaatgtaatctccagcccagcacaatttgtggttcacaagcctagaggatacaagggaacgtccgccaactttcctttacctgcaaatgcaggcacagaggctgctacggat------actaaatctgcaacactcaaatatcatgaatggcaagttggtctagcactctcttacagattgaacatgttagttccttacattggcgtaagctggtcacgagcaacttttgatgccgacactatccgcatcgctcaacctaaattggcctctgctgttatgaacttgaccacatggaacccaacccttttaggggaagccacaatc------cttgat------------acttccaataaattcagtgacttctt
gggaacccagctgaaccaagtttattaatcgatggcactatgtgggaaggtgcttcaggtgatccttgcgatccttgctctacttggtgtgatactatcagcatccgcgcaggatactacggagattatgttttcgatcgtgtattaaaagttgatgtgaataaaactttcagcggcattggcaagaaacccacaggatcc------tctccaaatgactttaa------aaatgctgaagatagacccaacgtcgcttatggcagacatttgcaagactccgaatggtttacaaatgcagctttcttagcgttaaatatctgggatcgttttgatattttctgcacattaggcgcttctaatgggtacttcaaagctagttctgcggcattcaatctcgttggtttgattggtgttaaaggaaactccttaa------------caaatgacc---aacttcccaacgtagccatcactcaaggcgttgttgagttttacacagatacaacgttctcttggagcgtaggtgcacgtggagctctatgggaatgtggttgcgcaactttaggagctgaattccaatacgctcaatctaatcctaaaattgaaatgttgaatgtaatctccagcccagcacaatttgtggttcacaagcctagaggatacaagggaacgtccgccaactttcctttacctgcaaatgcaggcacagaggctgctacggat------actaaatctgcaacactcaaatatcatgaatggcaagttggtctagcactctcttacagattgaacatgttagttccttacattggcgtaaactggtcacgagcaacttttgatgccgacactatccgcatcgctcaacctaaattggcctctgctgttatgaacttgaccacatggaacccaacccttttaggggaagccacaatc------cttgat------------acttccaataaattcagtgacttctt
gggaacccagctgaaccaagtttattaatcgatggcactatgtgggaaggtgcttcaggtgatccttgcgatccttgctctacttggtgtgatgctatcagcatccgcgcaggatactacggagattatgttttcgatcgtgtattaaaagttgatgtgaataaaactttcagcggcattggcaagaaacccacaggatcc------tctccaaatgactttaa------aaatgctgaagatagacccaacgtcgcttatggcagacatttgcaagactccgaatggtttacaaatgcagctttcttagcgttaaatatctgggatcgttttgatattttctgcacattaggcgcctctaatgggtacttcaaagctagttctgcggcattcaatctcgttggtttgattggtgttaagggaaactccttaa------------caaatgacc---aacttcccaacgtagccatcactcaaggcgttgttgagttttacacagatacaacgttctcttggagcgtaggtgcacgtggagctctatgggaatgtggttgcgcaactttaggagctgaattccaatacgctcaatctaatcctaaaattgaaatgttgaatgtaatctccagcccagcacaatttgtggttcacaagcctagaggatacaagggaacgtccgccaactttcctttacctgcaaatgcaggcacagaggctgctacggat------actaaatctgcaacactcaaatatcatgaatggcaagttggtctagcactctcttacagattgaacatgttagttccttacattggcgtaaactggtcacgagcaacttttgatgccgacactatccgcatcgctcaacctaaattggcctctgctgttatgaacttgaccacatggaacccaacccttttaggggaagccacaatc------cttgat------------acttccaataaattcagtgacttctt
gggaacccagctggaccaagtttattaatcgatggcactatgtgggaaggtgcttcaggtgatccttgcgatccttgctctacttggtgtgatgctatcagcatccgcgcaggatactacggagattatgttttcgatcgtgtattaaaagttgatgtgaataaaactttcagcggcattggcaagaaacccacaggatcc------tctccaaatgactttaa------aaatgctgaagatagacccaacgtcgcttatggcagacatttgcaagactccgaatggtttacaaatgcagctttcttagcgttaaatatctgggatcgttttgatattttctgcacactaggcgcttctaatgggtacttcaaagctagttctgcggcattcaatctcgttggtttgattggtgttaaaggaaactccttaa------------caaatgacc---aacttcccaacgtagccatcactcaaggcgttgttgagttttacacagatacaacgttctcttggagcgtaggtgcacgtggagctctatgggaatgtggttgcgcaactttaggagctgaattccaatacgctcaatctaatcctaaaattgaaatgttgaatgtaatctccagcccagcacaatttgtggttcacaagcctagaggatacaagggaacgtccgccaactttcctttacctgcaaatgcaggcacagaggctgctacggat------actaaatctgcgacactcaaatatcatgaatggcaagttggtctagcactctcttacagattgaacatgttagttccttacattggcgtaaactggtcacgagcaacttttgatgccgacactatccgcatcgctcaacctaaattggcctctgctgttatgaacttgaccacatggaacccaacccttttaggggaagccacaatc------cttgat------------acttccaataaattcagtgacttctt
gggaacccagctgaaccaagtttattaatcgatggcactatgtgggaaggtgcttcaggtgatccttgcgatccttgctctacttggtgtgatgctatcagcatccgcgcaggatactacggagattatgttttcgatcgtgtattaaaagttgatgtgaataaaactttcagcggcattggcaagaaacccacaggatcc------tctccaaatgactttaa------aaaagctgaagatagacccaacgtcgcttatggcagacatttgcaagactccgaatggtttacaaatgcagctttcttagcgttaaatatctgggatcgttttgatattttctgcacattaggcgcttctaatgggtacttcaaagctagttctgcggcattcaatctcgttggtttgattggtgttaaaggaaactccttaa------------caaatgacc---aacttcccaacgtagccatcactcaaggcgttgttgagttttacacagatacaacgttctcttggagcgtaggtgcacgtggagctctatgggaatgtggttgcgcaactttaggagctgaattccaatacgctcaatctaatcctaaaattgaaatgttgaatgtaatctccagcccagcacaatttgtggttcacaagcctagaggatacaagggaacgtccgccaactttcctttacctgcaaatgcaggcacagaggctgctacggat------actaaatctgcaacactcaaatatcatgaatggcaagttggtctagcactctcttacagattgaacatgttagttccttacattggcgtaaactggtcacgagcaacttttgatgccgacactatccgcatcgctcaacctaaattggcctctgctgttatgaacttgaccacatggaacccaacccttttaggggaagccacaatc------cttgat------------acttccaataaattcagtgacttctt
--------------------------------------------------------------------------------------gtgtgatgctatcagcatccgcgcaggatactacggagattatgttttcgatcgtgtattaaaagttgatgtgaataaaactatcagcggcatgggtaaggcacctacaggatct------gcagctcaagattacaa------agctgctgaagacagagctaacatcgcttatggtaaacacttacaagacgccgaatggttcaccaatgcagctttcctcgcattaaatatctgggatcgctttgatattttctgcacattaggcgcttctaatgggtacttcaaagctagttccgcggcattcaacctcgtcggattgattggtgttaaaggagcctctttat------------ca---gagc---aacttccaaacgtaggcatcactcaaggtgttgttgagttttacacagatacaacattttcttggagcgtaggcgcacgcggagctttatgggaatgtggttgcgcaactttaggagccgagttccaatacgctcaatctaatcctaaaattgaaatgttgaatgtagtctccagcccagcacaatttgtggttcacaagcctagaggatacaaagggacaacagcgaactttcctttacctctaacagctggtacagacactgctacagat------actaaatctgcaacactcaaatatcatgaatggcaggttggtctagccctctcttacagattgaacatgcttgttccatacattggcgtaaactggtcacgagcaacttttgatgctgacactatccgcatcgcgcaacctaaattggctgctgctgtgttaaacttgaccacatggaacccaacccttttaggggaagccacaaat------ttagac------------tctagcaacaaattcgttgatttctt
gggaacccagctgaaccaagtttattaatcgatggcactatgtgggaaggtgcttcaggagatccttgcgatccttgcgctacttggtgtgacgccattagcatccgcgcaggatactacggagattatgttttcgatcgtgtattaaaagttgatgtgaataaaacttttagcggcatggctaaatcacctacagaggctacaggaacagcaagtgctactac------tactgctgtagatagaaccaatttagcttatggcaaacatttgcaagatgccgaatggtttaccaatgcagctttcctcgcattaaatatctgggatcgctttgatattttctgcacattaggcgcttctaatgggtacttcaaagctagttctgcggcattcaacctcgttggtttgattggtcttaaaggaactgattt---------------caataatc---aacttccaaacgtagccatcacccaaggcgttgttgagttttacacagacacaacattctcttggagcgtgggtgcacgtggagctctatgggaatgtggttgtgcgactttaggagccgagttccaatacgctcaatctaatcctaaaattgaaatgctcaatgtaacttcaagcccagcacaatttgtgattcacaaaccaagaggctataaaggaactggctcgaattttcctttacctatagacgcgggtacagaggctgctacagat------actaagtctgcaacactcaaatatcatgaatggcaagttggtctagcactctcttacagattgaacatgcttgttccttacattggcgtaaactggtcaagagcaacttttgatgctgacactatccgcattgctcagcctaaattagccactgctgttttagatttaaccacttggaacccaacacttttaggaaaggccacaact------gtcgac------------ggtaccaatacttactctgacttctt
gggaacccagctgaaccaagtttattaatcgatggcactatgtgggaaggtgcttcaggtgatccttgcgatccttgcgctacttggtgtgacgccattagcatccgcgcaggatactacggagattatgttttcgatcgtgtattaaaagttgatgtgaataaaacttttagcggcatggctaaatcacctacagaggctacaggaacagcaagtgctactac------tactgctgtagatagaaccaatttagcttatggcaaacatttgcaagatgccgaatggtttaccaatgcagctttcctcgcattaaatatctgggatcgctttgatattttctgcacattaggcgcttctaatgggtacttcaaagctagttctgcggcattcaacctcgttggtttgattggtcttaaaggaactgattt---------------caataatc---aacttccaaacgtagccatcacccaaggcgttgttgagttttacacagacacaacattctcttggagcgtgggtgcacgtggagctctatgggaatgtggttgtgcgactttaggagccgagttccaatacgctcaatctaatcctaaaattgaaatgctcaatgtaacttcaagcccagcacaatttgtgattcacaaaccaagaggctataaaggaactggctcgaattttcctttacctatagacgcgggtacagaggctgctacagat------actaagtctgcaacactcaaatatcatgaatggcaagttggtctagcactctcttacagattgaacatgcttgttccttacattggcgtaaactggtcaagaacaacttttgatgctgacactatccgcattgctcagcctaaattagccactgctgttttagatttaaccacttggaacccaacacttttaggaaaggccacaact------gtcgac------------ggtaccaatacttactctgacttctt
-----------------------------------------------------------------------------------------------------------cgcaggatactacggagattatgttttcgatcgtgtattaaaagttgatgtgaataaaacttttaccggcatggctaaatcacctacagaggcttcaggaacggctagtaatactac------tactgctgtagatagaaccaatttagcttatggcaaacatttgcaagatgcagaatggtttaccaatgcagcttttctcgcattaaatatctgggatcgctttgatattttctgcacattaggtgcttctaatgggtacttcaaagctagttctgcggcattcaacctcgttggtttgattggtcttacaggaactgattt---------------caataatc---aacttccaaacgtagccttcacccaaggcgttgttgaattttacacagatacaatattctcttggagcgtgggtgcacgtggagctttatgggaatgtggttgtgcgactttaggagccgagttccaatacgctcaatctaatcctaaaattgaaatgctcaatataacttcaagcccagcccaattcgtgattcccaagccaagaggctataaaggagctagctcgaattttcctttacctataaatgcgggaacagaggctgctacagat------actaagtctgcaacactcaaatttcatgaatggcaagttggtctagcactttcttacagattgaacaggcttattccttacattggcgtaaactggtcaag------------------------------------------------------------------------------------------------------------------------------------------------------------
gggaacccagctgaaccaagtttattaatcgatggcactatgtgggaaggtgcttcaggtgatccttgcgatccttgctctacttggtgtgatgctatcagcatccgcgcaggatactacggagattatgttttcgatcgtatattaaaagttgatgtaaataaaacttttactggcatggctgcaactcctacgcaagcttcaggaacagcaagtaatactaa------tactgctgcagatagaaccaatttagcttatggcaaacatttgcaagatgcagaatggttcacaaatgcagcttttttagcgttaaatatttgggatcgttttgatattttctgcacattaggagcagctaatggctacttcaaagctggttccgcagcattcaatctagtcggtttaattggtgttgcaggatctgattt---------------aaataatc---aacttccaaacgtagccatcactcaaggcgttgttgagttttacacagatacaacattttcctggagcgtgggcgcacgtggggctttatgggaatgcggttgcgcaactttaggagctgaattccagtatgctcaatttaatcctaaaattgaaatgctcaatgtaacttcaagcccagcccaatttgtgattcataagcctagaggatccaagggaacttcatggaatttccctttacctttaacagccggcacagatactgctacagat------actaaatttgcaacactcaaatttcatgaatggcaagttggtcaagcgctttcttacaggctgaatatgcttgttccatacattggagtaaattggtcaagagcaacctatgatgctgacactatccgcattgctcagcctaaattagccactgccgttttagatttaactacttggaacccaacacttttaggaaaggccacatct------gttggc------------ggtaccaacatttact----------
gggaacccagctgaaccaagtttattaatcgatggcactatgtgggaaggtgcttcaggtgatccttgcgatccttgctctacttggtgtgatgctatcagcatccgcgcaggatactacggagattatgttttcgatcgtgtattaaaagttgatgtgaataaaactttcagcggcatgggtaaagcacctacaggaaac------actgctgaagactttaa------aattgctgaagatagacccaacatcgcttatggcagacacctacaagacgcagaatggttcaccaatgcagctttcctcgcattaaatatttgggatcgctttgatattttctgcacattaggtgcttctaatggctacttcaaagctagttccgcggcattcaacctcgttggattgattggtgttaaaggaaccagcgtag---acgccgctcttaacacac---agcttccaaacgtaggcattactcaaggtgttgttgagttttacacagatacaacattctcttggagcgtaggcgcacgaggagctttatgggaatgtggttgtgcgactttaggagccgagttccaatacgctcaatctaatcctaaaattgaaatgttgaatgt---ctccagcccagcacaatttgtggttcacaagcctagaggctataaaggaacttcctccaattttcctttacctttaacagctggtactgatcaggcaactgat------attaagtcagctataattaagtatcatgaatggcaagttggtttagccctttcttacagattgaacaggcttgttccttacattggcgtaaactggtcaagagcaacttttgatgcngacactatccgcatcgctcaacctaaattagccaccgctgtta-------------------------------------------------------------------------------------------------
gggaacccagctgaaccaagtttattaatcgatggcactatgtgggaaggtgcttcaggagatccttgcgatccttgcgctacttggtgtgacgccattagcatccgcgcaggatactacggagattatgttttcgatcgtgtattaaaagttgatgtgaataaaacttttagcggcatggctgcaattcctacggagtcttcaggaactgtttcttcggctaa------acaagctgtagatagagtcaatcttgcctatgggaaacatttacaagatgccgagtggtttacaaattctgcttttctagcattaaacatttgggatcgctttgatattttctgcacattaggtgcttctaatggctacttcaagggaagttccgctgctttcaatcttgttggcttgttcggaattgctggaaatagcgaaa---gtaatgctcttaatgacc---aacttccaaacgtagctatcacacaaggaatcgttgagttttacacagataccacattctcttggagcgtgggtgcacgcggagctttatgggagtgtggctgcgcaactttaggagcagaattccaatacgcacaatctaatcctaaaattgaaatgcttaatgtaacctctagcccagcacaatttgtaattcacaagcctaggggatataaaggaacaacctctaattttcctttacctctaacagctggcacagacactgctacagat------actaagtcagctacaattaaatatcatgaatggcaagttggtctagcgctctcttacagattgaacatgctagttccttacattggcgtaaactggtcaagagcaacttttgatgccgatactatccgtatagctcagcctaaattggctactgctgttttagacgcaaaaacatggaacccaaccattactggggcatctggttca------gttgac------------aacacaaacaagtggtctgacaactt
gggaatccagctgaaccaagtttattaatcgatggcactatgtgggaaggtgcttcaggagatccttgtgatccttgtgctacttggtgtgatgctatcagcatccgtgcaggattctacggagattatgttttcgatcgtatattaaaagttgatgttaataaaaccatcagcggaatggctgcggctccaacagcagcttctggaactgcaagcaacaccac------tgtcgctgccgacagatcaaattttgcctacggcaaacatcttcaagatgccgaatggtgcaccaatgctgcttacttagcattaaatatttgggatcgttttgatgttttctgcacgctaggagcgtctaatggttacttcaaagcaagttctgatgcatttaaccttgtcggattgattggtcttgcaggaactgattt---------------cgccaatc---agcgtccaaacgttgaaatttctcaaggcattgtagagctatacacagataccgcattttcttggagcgttggtgctcgcggagctttgtgggaatgtggttgtgcaactttgggagctgaattccaatatgctcaatccaatcctaaaattgaaatgctcaatgtaacctctagcccagcacaattcatgatacacaagcctagaggatacaaagggactgcagcaaacttccccttacctgtagcagctggcacagcaactgcaacagat------actaaatcagctactgttaagtaccatgaatggcaagtaggattggctctttcatacagattgaacatgcttgttccatacattggggtaaattggtcaagagctactttcgatgctgacactatccgcattgctcaacctaaattggcctcagcaatcctaaacttaacaacctggaacccaactcttttaggagtggccacaact------ttagac------------acctccaacaaatatgctgacttcat
gggaatccagctgaaccaagtttattaatcgatggcactatgtgggaaggtgcctcaggagatccttgtgatccttgtgctacttggtgtgatgctatcagcatccgtgcaggattctacggagattatgttttcgatcgtatattaaaagttgatgttaataaaaccatcagcggaatggctgcggctccaacagcagcttctggaactgcaagcaacaccac------tgtcgctgccgacagatcaaattttgcctacggcaaacatcttcaagatgccgaatggtgcaccaatgctgcttacttagcattaaatatttgggatcgttttgatgttttctgcacgctaggagcgtctaatggttacttcaaagcaagttctgatgcatttaaccttgtcggattgattggtcttgcaggaactgattt---------------cgccaatc---agcgtccaaacgttgaaatttctcaaggcattgtagagctatacacagataccgcattttcttggagcgttggtgctcgcggagctttgtgggaatgtggttgtgcaactttgggagctgaattccaatatgctcaatccaatcctaaaattgaaatgctcaatgtaacctctagcccagcacaattcatgatacacaagcctagaggatacaaagggactgcagcaaacttccccttacctgtagcagctggcacagcaactgcaacagat------actaaatcagctactgttaagtaccatgaatggcaagtaggattggctctttcatacagattgaacatgcttgttccatacattggggtaaattggtcaagagctactttcgatgctgacactatccgcattgctcaacctaaattggcctcagcaatcctaaacttaacaacctggaacccaactcttttaggagtggccacaact------ttagac------------acctccaacaaatatgctgacttcat
gggaacccagctgaaccaagtttattaatcgatggcactatgtgggaaggtgcttcaggagatccttgcgatccttgcgctacttggtgtgacgccattagcatccgcgcaggatactacggagattatgttttcgatcgtgtattaaaagttgatgtgaataaaacttttagcggcatggctgcaactcctacgcaggctacaggtaacgcaagtaatactaatcagccagaagcaaatggcagaccgaacatcgcttacggaaggcatatgcaagatgcagagtggttttcaaatgcagccttcctagccttaaacatttgggatcgcttcgacattttctgcaccttaggggcatccaatggatacttcaaatcaagttcggctgcattcaacttggttgggttaatagggttttcagctaccagctcaacctctaccgatcttccaatgc---aacttcctaacgtaggcattacccaaggtgttgtggaattttatacagacacatcattttcttggagcgtaggtgcacgtggagctttatgggaatgtggttgtgcaactttaggagctgagttccaatacgctcaatctaatcctaagattgaaatactcaacgtcacttcaagcccagcacaatttgtgattcacaaaccaagaggctataaaggagctagctcgaattttcctttacctataacggctggaacaacagaagctacagac------accaaatcagctacaattaaataccatgaatggcaagtaggcctcgccctgtcttacagattgaatatgcttgttccatatattggcgtaaactggtcaagagcaacttttgatgctgatactatccgcattgctcaacctaaattaaaatcggagattcttaacattactacatggaacccaagccttctaggatcaaccactgct------ttgccc---aataatgctggtaaggatgttctatctgatgtc--
gggaacccagctgaaccaagtttattaatcgatggcactatgtgggaaggtgcttcaggagatccttgcgatccttgcgctacttggtgtgacgccattagcatccgcgcaggatactacggagattatgttttcgatcgtgtattaaaagttgatgtgaataaaacttttagcggcatggctgcaactcctacgcaggcttcaggtaacgcaagtaatactaatcagccagaagcaaatggcagaccgaacatcgcttacggaaggcatatgcaagatgcagagtggttttcaaatgcagccttcctagccttaaacatttgggatcgcttcgacattttctgcaccttaggggcatccaatggatacttcaaagcaagttcggctgcattcaacttggttgggttaatagggttttcagctgcaagctcaatctctaccgatcttccaacgc---aacttcctaacgtaggcattacccaaggtgttgtggaattttatacagacacatcattttcttggagcgtaggtgcacgtggagctttatgggaatgtggttgtgcaactttaggagctgagttccaatacgctcaatctaatcctaagattgaaatgctcaacgtcacttcaagcccagcacaatttgtgattcacaaaccaagaggctataaaggagctagctcgaattttcctttacctataacggctggaacaacagaagctacagac------accaaatcagctacaattaaataccatgaatggcaagtaggcctcgccctgtcttacagattgaatatgcttgttccatatattggcgtaaactggtcaagagcaacttttgatgctgatactatccgcattgctcaacctaaattaaaatcggagattcttaacattactacatggaacccaagccttataggatcaaccactgct------ttgccc---aataatagtggtaaggatgttctatctgatgtctt
gggaacccagctgaaccaagtttattaatcgatggcactatgtgggaaggtgcttcaggagatccttgcgatccttgcgctacttggtgtgacgccattagcatccgcgcaggatactacggagattatgttttcgatcgtgtattaaaagttgatgtgaataaaacttttagcggcatggctgcaactcctacgcaggctacaggtaacgcaagtaatactaatcagccagaagcaaatggcagaccgaacatcgcttacggaaggcatatgcaagatgcagagtggttttcaaatgcagccttcctagccttaaacatttgggatcgcttcgacattttctgcaccttaggggcatccaatggatacttcaaagcaagttcggctgcattcaacttggttgggttaatagggttttcagctgcaagctcaatctctaccgatcttccaacgc---aacttcctaacgtaggcattacccaaggtgttgtggaattttatacagacacatcattttcttggagcgtaggtgcacgtggagctttatgggaatgtggttgtgcaactttaggagctgagttccaatacgctcaatctaatcctaagattgaaatgctcaacgtcacttcaagcccagcacaatttgtgattcacaaaccaagaggctataaaggagctagctcgaattttcctttacctataacggctggaacaacagaagctacagac------accaaatcagctacaattaaataccatgaatggcaagtaggcctcgccctgtcttacagattgaatatgcttgttccatatattggcgtaaactggtcaagagcaacttttgatgctgatactatccgcattgctcaacctaaattaaaatcggagattcttaacattactacatggaacccaagccttataggatcaaccactgct------ttgccc---aataatagtggtaaggatgttctatctgatgtctt
gggaacccagctgaaccaagtttattaatcgatggcactatgtgggaaggtgcttcaggagatccttgcgatccttgcgctacttggtgtgacgccattagcatccgcgcaggatactacggagattatgttttcgatcgtgtattaaaagttgatgtgaataaaacttttagcggcatggctgcaactcctacgcaggctacaggtaacgcaagtaatactaatcagccagaagcaaatggcagaccgaacatcgcttacggaaggcatatggaagatgcagagtggttttcaaatgcagccttcctaaccttaaacatttgggatcgcttccacattttctgcaccttaggggcatccaatggatacttcaaagcaagttcggctgcattcaacttggttgggttaatagggttttcagctgcaagctcaatctctaccgatcttccaacgc---aacttcctaacgtaggcattacccaaggtgttgtggaattttatacagacacatcattttcttggagcgtaggtgcacgtggagctttatgggaatgtggttgtgcaactttaggagctgagttccaatacgctcaatctaatcctaagattgaaatgctcaacgtcacttcaagcccagcacaatttgtgattcacaaaccaagaggctataaaggagctagctcgaattttcctttacctataacggctggaacaacagaagctacagac------accaaatcagctacaattaaataccatgaatggcaagttagcctcgccctgtcttacagattgaatatgcttgtcccatatattggcgttaactggtcaagagcaacttttgatgctgatactatccgcattgctcaacctaaattaaaatcggatattcttaacattactacatggaacccaagccttataggatcaaccactgct------ttgcccaataataatagtggtaaggatgttctatctgatgtctt
gggaacccagctgaaccaagtttattaatcgatggcactatgtgggaaggtgcttcaggagatccttgcgatccttgcgctacttggtgtgacgccattagcatccgcgcaggatactacggagattatgttttcgatcgtgtattaaaagttgatgtgaataaaacttttagcggcatggctgcaactcctacgcaggctacaggtaacgcaagtaatactaatcagccagaagcaaatggcagaccgaacatcgcttacggaaggcatatggaagatgcagagtggttttcaaatgcagccttcctagccttaaacatttgggatcgcttcgacattttctgcaccttaggggcatccaatggatacttcaaagcaagttcggctgcattcaacttggttgggttaatagggttttcagctgcaagctcaatctctaccgatcttccaacgc---aacttcctaacgtaggcattacccaaggtgttgtggaattttatacagacacatcattttcttggagcgtaggtgcacgtggagctttatgggaatgtggttgtgcaactttaggagctgagttccaatacgctcaatctaatcctaagattgaaatgctcaacgtcacttcaagcccagcacaatttgtgattcacaaaccaagaggctataaaggagctagctcgaattttcctttacctataacggctggaacaacagaagctacagac------accaaatcagctacaattaaataccatgaatggcaagtaggcctcgccctgtcttacagattgaatatgcttgttccatatattggcgtaaactggtcaagagcaacttttgatgctgatactatccgcattgctcaacctaaattaaaatcggagattcttaacattactacatggaacccaagccttataggatcaaccactgct------ttgccc---aataatagtggtaaggatgttctatctgatgtctt
gggaacccagctgaaccaagtttattaatcgatggcactatgtgggaaggtgcttcaggagatccttgcgatccttgcgctacttggtgtgacgccattagcatccgcgcaggatactacggagattatgttttcgatcgtgtattaaaagttgatgtgaataaaacttttagcggcatggctgcaactcctacgcaggctacaggtaacgcaagtaatactaatcagccagaagcaaatggcagaccgaacatcgcttacggaaggcatatgcaagatgcagagtggttttcaaatgcagccttcctagccttaaacatttgggatcgcttcgacattttctgcaccttaggggcatccaatggatacttcaaatcaagttcggctgcattcaacttggttgggttaatagggttttcagctaccagctcaacctctaccgagcttccaatgc---aacttcctaacgtaggcattacccaaggtgttgtggaattttatacagacacatcattttcttggagcgtaggtgcacgtggagctttatgggaatgtggttgtgcaactttaggagctgagttccaatacgctcaatctaatcctaagattgaagtgctcaacgtcacttcaagcccagcacaatttgtgattcacaaaccaagaggctataaaggagctagctcgaattttcctttacctataacggctggaacaacagaagctacagac------accaaatcagctacaattaaataccatgaatggcaagtaggcctcgccctgtcttacagattgaatatgcttgttccatatattggcgtaaactggtcaagagcaacttttgatgctgatactatccgcattgctcaacctaaattaaaatcggagattcttaacattactacatggaacccaagccttctaggatcaaccactgct------ttgccc---aataatgctggtaaggatgttctatctgatgtctt
gggaacccagctgaaccaagtttattaatcgatggcactatgtgggaaggtgcttcaggagatccttgcgatccttgcgctacttggtgtgacgccattagcatccgcgcaggatactacggagattatgttttcgatcgtgtattaaaagttgatgtgaataaaacttttagcggcatggctgcaactcctacgcaggctacaggtaacgcaagtaatactaatcagccagaagcaaatggcagaccgaacatcgcttacggaaggcatatgcaagatgcagagtggttttcaaatgcagccttcctagccttaaacatttgggatcgcttcgacattttctgcaccttaggggcatccaatggatacttcaaatcaagttcggctgcattcaacttggttgggttaatagggttttcagctaccagctcaacctctaccgagcttccaatgc---aacttcctaacgtaggcattacccaaggtgttgtggaattttatacagacacatcattttcttggagcgtaggtgcacgtggagctttatgggaatgtggttgtgcaactttaggagctgagttccaatacgctcaatctaatcctaagattgaagtgctcaacgtcacttcaagcccagcacaatttgtgattcacaaaccaagaggctataaaggagctagctcgaattttcctttacctataacggctggaacaacagaagctacagac------accaaatcagctacaattaaataccatgaatggcaagtaggcctcgccctgtcttacagattgaatatgcttgttccatatattggcgtaaactggtcaagagcaacttttgatgctgatactatccgcattgctcaacctaaattaaaatcggagattcttaacattactacatggaacccaagccttctaggatcaaccactact------ttgccc---aataatggtggtaaggatgttctatctgatgtctt
gggaacccagctgaaccaagtttattaatcgatggcactatgtgggaaggtgcttcaggagatccttgcgatccttgcgctacttggtgtgacgccattagcatccgcgcaggatactacggagattatgttttcgatcgtgtattaaaagttgatgtgaataaaacttttagcggcatggctgcaactcctacgcaggctacaggtaacgcaagtaatactaatcagccagaagcaaatggcagaccgaacatcgcttacggaaggcatatgcaagatgcagagtggttttcaaatgcagccttcctagccttaaacatttgggatcgcttcgacattttctgcaccttaggggcatccaatggatacttcaaatcaagttcggctgcattcaacttggttgggttaatagggttttcagctaccaactcaacctctaccgatcttccaatgc---aacttcctaacgtaggcattacccaaggtgttgtggaattttatacagacacatcattttcttggagcgtaggtgcacgtggagctttatgggaatgtggttgtgcaactttaggagctgagttccaatacgctcaatctaatcctaagattgaaatactcaacgtcacttcaagcccagcacaatttgtgattcacaaaccaagaggctataaaggagctagctcgaattttcctttacctataacggctggaacaacagaagctacagac------accaaatcagctacaattaaataccatgaatggcaagtaggcctcgccctgtcttacagattgaatatgcttgttccatatattggcgtaaactggtcaagagcaacttttgatgctgatactatccgcattgctcaacctaaattaaaatcggagattcttaacattactacatggaacccaagccttctaggatcaaccactgct------ttgccc---aataatagtggtaaggatgttctatctgatgtctt
gggaacccagctgaaccaagtttattaatcgatggcactatgtgggaaggtgcttcaggagatccttgcgatccttgcgctacttggtgtgacgccattagcatccgcgcaggatactacggagattatgttttcgatcgtgtattaaaagttgatgtgaataaaacttttagcggcatggctgcaactcctacgcaggctacaggtaacgcaagtaatactaatcagccagaagcaaatggcagaccgaacatcgcttacggaaggcatatgcaagatgcagagtggttttcaaatgcagccttcctagccttaaacatttgggatcgcttcgacattttctgcaccttaggggcatccaatggatacttcaaatcaagttcggctgcattcaacttggttgggttaatagggttttcagctaccaactcaacctctgccgatcttccaatgc---aacttcctaacgtaggcattacccaaggtgttgtggaattttatacagacacatcattttcttggagcgtaggtgcacgtggagctttatgggaatgtggttgtgcaactttaggagctgagttccaatacgctcaatctaatcctaagattgaagtgctcaacgtcacttcaagcccagcacaatttgtgattcacaaaccaagaggctataaaggagctagctcgaattttcctttacctataacggctggaacaacagaagctacagac------accaaatcagctacaattaaataccatgaatggcaagtaggcctcgccctgtcttacagattgaatatgcttgttccatatattggcgtaaactggtcaagagcaacttttgatgctgatactatccgcattgctcaacctaaattaaaatcggagattcttaacattactacatggaacccaagccttctaggatcaaccactgct------ttgccc---aataatagtggtaaggatgttctatctgatgtctt
gggaacccagctgaaccaagtttattaatcgatggcactatgtgggaaggtgcttcaggagatccttgcgatccttgcgctacttggtgtgacgccattagcatccgcgcaggatactacggagattatgttttcgatcgtgtattaaaagttgatgtgaataaaacttttagcggcatggctgcaactcctacgcaggctacaggtaacgcaagtaatactaatcagccagaagcaaatggcagaccgaacatcgcctacggaaggcatatggaagatgcagagtggttttcaaatgcagccttcctagccttaaacatttgggatcgcttcgacattttctgcaccttaggggcatccaatggatacttcaaagcaagttcggctgcattcaacttggttgggttaatagggttttcagctgcaagctcaatctctaccgatcttccaacgc---aacttcctaacgtaggcattacccaaggtgttgtggaattttatacagacacatcattttcttggagcgtaggtgcacgtggagctttatgggaatgtggttgtgcaactttaggagctgagttccaatacgctcaatctaatcctaagattgaaatgctcaacgtcacttcaagcccagcacaatttgtgattcacaaaccaagaggctataaaggagctagctcgaattttcctttacctataacggctggaacaacagaagctacagac------accaaatcagctacaattaaataccatgaatggcaagtaggcctcgccctgtcttacagattgaatatgcttgttccatatattggcgtaaactggtcaagagcaacttttgatgctgatactatccgcattgctcaacctaaattaaaatcggagattcttaacattactacatggaacccaagccttataggatcaaccactgct------ttgccc---aataatagtggtaaggatgttctatctgatgtctt
gggaacccagctgaaccaagtttattaatcgatggcactatgtgggaaggtgcttcaggagatccttgcgatccttgcgctacttggtgtgacgccattagcatccgcgcaggatactacggagattatgttttcgatcgtgtattaaaagttgatgtgaataaaacttttagcggcatggctgcaactcctacgcaggctacaggtaacgcaagtaatactaatcagccagaagcaaatggcagaccgaacatcgcttacggaaggcatatggaagatgcagagtggttttcaaatgcagccttcctagccttaaacatttgggatcgcttcgacatttactgcaccttaggggcatccaatggatacttcaaagcaagttcggctgcattcaacttggttgggttaatagggttttcagctgcaagctcaatctctaccgatcttccaacgc---aacttcctaacgtaggcattacccaaggtgttgtggaattttatacagacacatcattttcttggagcgtaggtgcacgtggagctttatgggaatgtggttgtgcaactttaggagctgagttccaatacgctcaatctaatcctaagattgaaatgctcaacgtcacttcaagcccagcacaatttgtgattcacaaaccaagaggctataaaggagctagctcgaattttcctttacctataacggctggaacaacagaagctacagac------accaaatcagctacaattaaataccatgaatggcaagtaggcctcgccctgtcttacagattgaatatgcttgttccatatattggcgtaaactggtcaagagcaacttttgatgctgatactatccgcattgctcaacctaaattaaaatcggagattcttaacattactacatggaacccaagccttataggatcaaccactgct------ttgccc---aataatagtggtaaggatgttctatctgatgtctt
gggaacccagctgaaccaagtttattaatcgatggcactatgtgggaaggtgcttcaggagatccttgcgatccttgcgctacttggtgtgacgccattagcatccgcgcaggatactacggagattatgttttcgatcgtgtattaaaagttgatgtgaataaaacttttagcggcatggctgcaactcctacgcaggctacaggtaacgcaagtaatactaatcagccagaagcaaatggcagaccgaacatcgcttacggaaggcatatgcaagatgcagagtggttttcaaatgcagccttcctagccttaaacatttgggatcgcttcgacattttctgcaccttaggggcatccaatggatacttcaaagcaagttcggctgcattcaacttggttgggttaatagggttttcagctgcaagctcaatctctaccgatcttccaatgc---aacttcctaacgtaggcattacccaaggtgttgtggaattttatacagacacatcattttcttggagcgtaggtgcacgtggagctttatgggaatgtggttgtgcaactttaggagctgagttccaatacgctcaatctaatcctaagattgaaatgctcaacgtcacttcaagcccagcacaatttgtgattcacaaaccaagaggctataaaggagctagctcgaattttcctttacctataacggctggaacaacagaagctacagac------accaaatcagctacaattaaataccatgaatggcaagtaggcctcgccctgtcttacagattgaatatgcttgttccatatattggcgtaaactggtcaagagcaacttttgatgctgatactatccgcattgctcaacctaaattaaaatcggagattcttaacattactacatggaacccaagccttataggatcaaccactgct------ttgccc---aataatagtggtaaggatgttctatctgatgtctt
gggaacccagctgaaccaagtttattaatcgatggcactatgtgggaaggtgcttcaggagatccttgcgatccttgcgctacttggtgtgacgccattagcatccgcgcaggatactacggagattatgttttcgatcgtgtattaaaagttgatgtgaataaaacttttagcggcatggctgcaactcctacgcaggctacaggtaacgcaagtaatactaatcagccagaagcaaatggcagaccgaacatcgcttacggaaggcatatggaagatgcagagtggttttcaaatgcagccttcccagccttaaacatttgggatcgcttcgacattttctgcaccttaggggcatccaatggatacttcaaagcaagttcggctgcattcaacttggttgggttaatagggttttcagctgcaagctcaatctctaccgatcctccaacgc---aacttcctaacgtaggcattacccaaggtgttgtggaattttatacagacacatcattttcttggagcataggtgcacgtggagctttatgggaatgtggttgtgcaactttaggagctgagttccaatacgctcaatctaatcctaagattgaaatgctcaacgtcacttcaagcccagcacaatttgtgattcacaaaccaagaggctataaaggagctagctcgaattttcctttacctataacggctggaacaacagaagctacagac------accaaatcagctacaattaaataccatgaatggcaagtaggcctcgccctgtcttacagattgaatatgcttgttccatatattggcgtaaactggtcaagagcaacttttgatgctgatactatccgcattgctcaacctaaattaaaatcggagattcttaacattactacatggaacccaagccttataggatcaaccactgct------ttgccc---aataatagtggtaaggatgttctatctgatgtctt
gggaacccagctgaaccaagtttattaatcgatggcactatgtgggaaggtgcttcaggcgatccttgcgatccttgctctacttggtgtgatgctatcagcatccgcgcaggatactacggagattatgttttcgatcgtatattaaaagttgatgtgaataaaacttttaccggcatggctgcaactcctacggagcctacaggtaacgcaagtaatactggtacgccagaagcaaatggcagaccgaacatcgcttacggaaggcatatgcaagatgcagagtggttttcaaatgcagccttcctagccttaaacatttgggatcgcttcgacattttctgcaccttaggagcatccaatggatacttcaaagcaagttcggctgcattcaacttggttgggttaatagggttttcagctacaacctcaacctctaccgatcttccaacgc---aacttcctaacgtaggcattacccaaggtgttgtggaattttatacagacacatcattttcttggagcgtaggtgcacgtggagctttatgggaatgtggttgtgcaactttaggagctgagttccaatacgctcaatctaatcctaagattgaaatgcttaacgtcatttcaagcccagcacaatttgtaatccacaaaccaagaggctataaaggagctagctcgaattttcctttacctataacggctggaacagcagaagctatagat------accaaatcagctacaattaaataccatgaatggcaagtaggcctcgccctgtcttacagattgaatatgcttgttccatatattggtgtaaactggtcaagagcaacttttgatgctgatactatccgcattgctcaacctaaattaaaatcggagattctcaacattactacatggaacccaagccttataggatcaaccactgct------ttgccc---aataatggtggtaaggatgttctatctgatgtctt
gggaacccagctgaaccaagtttattaatcgatggcactatgtgggaaggtgcttcaggtgatccttgcgatccttgctctacttggtgtgatgctatcagcatccgcgcaggatactacggagattatgttttcgatcgtgtattaaaagttgatgtgaataaaacttttactggaatggcagcaactcctacagaggcttcaggtaacgcaaccaatactggtacgcccgaagcaaacggcagagcgaatatcgcttacggaaggcatatgcaagatgcagagtggttttcaaatgcagcttttctagccttaaacatttgggatcgcttcgatattttctgcaccttaggagcatccaatggatacttcaaagcaagttctgccgcattcaacttggttgggttaatagggttttcagcttcaagcgcagttagtaccgatcttccaaagc---aacttcctaacgtagccattacccaaggtgttgtggaattttatacagacacatcattttcttggagcgtaggtgcccgtggagctttatgggaatgtggttgcgcgactttaggagctgagttccaatacgctcaatctaatcgtaagattgaaatgctcaacgtaacttcaagcccagcacaatttgtgattcacaaaccaagaggctataaaggaaccagctcgaattttcctttacctataacggctggtactgatgatgcgacagac------accaaatcagctacaattaaataccatgaatggcaagtaggcctcgcactgtcttacagattgaatatgcttgttccatatattggtgtaaactggtcaagagcaacttttgatgctgatactatccgcattgctcaacctaaattaaaatcagagattctcaacattactacatggaacccaagccttataggatcaaccactgct------ttgccc---aataatagtggtaaggatgttctatctgatgtctt
gggaatccagctgaaccaagtttattaattgatggcactatgtgggaaggcgcttcaggcgatccttgtgatccttgctctacttggtgtgatgctatcagcatccgcgcagggtactacggagattatgttttcgatcgcatcttaaaagttgatgttaataaaactatca---gcatggggacagctccaactggtaat------gcagctgctgactttaa------aaccgttgcagacaggaataacatagcctacggcaaacatatgcaagatgcagaatggtccacaaacgcggctttcttagcattaaacatttgggatcgttttgatgtcttctgcacattaggggcatctaacggctatctcaaagcaaatgctgcagctttcaatctagtcggcttacttggggtaacaggaacagatct---------------tcaaggcc---aatatccaaacgtagccatctctcaaggccttgtagagctttatactgacacaaccttctcttggagcgttggtgcgcgtggagctttatgggaatgtggttgcgcaactttaggagcagagttccaatatgcgcagtctaatcctaagatcgaaatgcttaatgtaatttctagcccaacacaatttgtgattcataagcctagaggatataaagggacagcggccaacttccctctgcctttaaccgctggaacagagagcgctactgat------actaaatcagctacaattaagtatcatgaatggcaaattggtttagctctttcttatagattgaacatgctcgttccatatattggagtaaactggtccagagctacatttgatgctgactctatccgcattgctcagcctaaattacctacggccattttaaacctaactacatggaaccctactttattaggggaggctactact------ataaac------------actggagcaaattatgctgaccagtt
gggaatccagctgaaccaagtttattaattgatggcactatgtgggaaggcgcttcaggcgatccttgtgatccttgctctacttggtgtgatgctatcagcatccgcgcagggtactacggagattatgttttcgatcgcatcttaaaagttgatgttaataaaactatca---gcatggggacagctccaactggtaat------gcagctgctgactttaa------aaccgttgcagacaggaataacatagcctacggcaaacatatgcaagatgcagaatggtccacaaacgcggctttcttagcattaaacatttgggatcgttttgatgtcttctgcacattaggggcatctaacggctatctcaaagcaaatgctgcagctttcaatctagtcggcttacttggggtaacaggaacagatct---------------tcaaggcc---aatatccaaacgtagccatctctcaaggccttgtagagctttatactgacacaaccttctcttggagcgttggtgcgcgtggagctttatgggaatgtggttgcgcaactttaggagcagagttccaatatgcgcagtctaatcctaagatcgaaatgcttaatgtaatttctagcccaacacaatttgtgattcataagcctagaggatataaagggacagcggccaacttccctctgcctttaaccgctggaacagagagcgctactgat------actaaatcagctacaattaagtatcatgaatggcaaattggtttagctctttcttatagattgaacatgcttgttccatatattggagtaaactggtccagagctacatttgatgctgactctatccgcattgctcagcctaaattacctacggccattttaaacctaactacatggaaccctactttattaggggaggctactact------ataaac------------actggagcaaaatatgctgaccagtt
gggaatccagctgaaccaagtttattaatcgatggcactatgtgggaaggtgcttcaggtgatccttgtgatccttgctctacttggtgtgatgctatcagcatccgcgcaggatactacggagattatgttttcgatcgtgtattaaaagttgatgttaataaaactgtcagcggaatggcagctgctcctacaggagcttctggaacagcttctggaacgag------taccccagtagaaagaccgaatcttgcttatggaaaacatatgcaagatgcggaatggttcacaaatgctgctttcctagcattaaacatttgggatcgtttcgatgttttttgcactttaggtgctactaatggctattttaaatctaattctgcagcttttagtcttgttggcttaattggagttgctggaggatccttaa------------atgctaatg---aacttcctaacgtattcatgacacaaggtattgtagagctttacactgacacaacattctcttggagcgttggtgcacgtggagctctatgggaatgtggttgtgcaactttaggagcggaattccaatatgcccaatctaatcctaagatagaaactcttaatgtcatctgcaatactgcacaatttgcaatacacaagcctagaggatacaaaaatcaagc------tttccctcttcctctaaatgcaggcacagtggaggctacggac------actaagtccgctataattaaataccatgaatggcaagttggtatggctctttcttatagattgaatatgcttgtcccatatattggagtgaagtggtcaagagctacatttgatgctgattcaatccgcatcgcgcaacctaaattagctacagctattttaaacttaacagcttggaatcctacgttattaggaagtgctacatcc------gttgat------------ggaactaataaattttctgacttcat
gggaacccttctgatccaagcttattaattgatggtacaatatgggaaggtgctgcaggagatccttgcgatccttgcgctacttggtgcgacgctattagcttacgtgctggattttacggagactatgttttcgaccgtatcttaaaagtagatgcacctaaaacatttt---ctatgggagccaaacctactggatcc------gctactgcaaactatac------tactgcggtagatagacctaaccctgcctacaataagcatttacacgatgcagagtggttcactaatgcaggcttcattgccttaaacatttgggatcgctttgatgttttctgtaccttaggagcttctaatggttacattaaaggaaactctacagcgttcaatctcgttggtttattcggagttaaaggtacttctgtag------------ctgcaaatg---aactaccaaacgtttctttaagtaatggagttgttgaactctacacagacacctctttctcttggagcgtaggcgctcgtggagctttatgggaatgcggttgtgcaactttgggagctgaattccaatatgcacagtccaaacctaaagttgaagaacttaatgtgatctgtaacgtagctcaattctctgtaaacaaacccaagggctataaaggcgttgc------tttccccttgccaacagacgctggcgtagcaacagctactgga------acaaagtctgcgaccatcaattatcatgaatggcaagtaggagcctctctatcttatagactaaactctttagtgccatacattggagtacaatggtctcgagcaacttttgatgctgataacatccgcattgctcagccaaaactacctacagctgttttaaacttaactgcatggaacccttctttactaggaaatacgacaaca------ttgcct------------actagtgattcgttctcagacttcat
gggaacccttctgatccaagcttattaattgatggtacaatatgggaaggtgctgcaggagatccttgcgatccttgcgctacttggtgcgacgctattagcttacgtgctggattttacggagactatgttttcgaccgtatcttaaaagtagatgcacctaaaacatttt---ctatgggagccaaacctactggatcc------gctactgcaaactatac------tactgcggtagatagacctaaccctgcctacaataagcatttacacgatgcagagtggttcactaatgcaggcttcattgccttaaacatttgggatcgctttgatgttttctgtaccttaggagcttctaatggttacattaaaggaaactctacagcgttcaatctcgttggtttattcggagttaaaggtacttctgtag------------ctgcaaatg---aactaccaaacgtttctttaagtaatggagttgttgaactctacacagacacctctttctcttggagcgtaggcgctcgtggagctttatgggaatgcggttgtgcaactttgggagctgaattccaatatgcacagtccaaacctaaagttgaagaacttaatgtgatctgtaacgtagctcaattctctgtaaacaaacccaagggctataaaggcgttgc------tttccccttgccaacagacgctggcgtagcaacagctactgga------acaaagtctgcgaccatcaattatcatgaatggcaagtaggagcctctctatcttatagactaaactctttagtgccatacattggagtacaatggtctcgagcaacttttgatgctgataacatccgcattgctcagccaaaactacctacagctgttttaaacttaactgcatggaacccttctttactaggaaatacgacaaca------ttggct------------actagtgattcgttctcagacttcat
gggaacccttctgatccaagcttattaattgatggtacaatatgggaaggtgctgcaggagatccttgcgatccttgcgctacttggtgcgacgctattagcttacgtgctggattttacggagactatgttttcgaccgtatcttaaaagtagatgcacctaaaacatttt---ctatgggagccaagcctactggatcc------gctgctgcaaactatac------tactgccgtagatagacctaacccggcctacaataagcatttacacgatgcagagtggttcactaatgcaggcttcattgccttaaacatttgggatcgctttgatgttttctgtactttaggagcttctaatggttacattagaggaaactctacagcgttcaatctcgttggtttattcggagttaaaggtactactgtaa------------atgcaaatg---aactaccaaacgtttctttaagtaacggagttgttgaactttacacagacacctctttctcttggagcgtaggcgctcgtggagccttatgggaatgcggttgtgcaactttgggagctgaattccaatatgcacagtccaaacctaaagttgaagaacttaatgtgatctgtaacgtatcgcaattctctgtaaacaaacccaagggctataaaggcgttgc------tttccccttgccaacagacgctggcgtagcaacagctactgga------acaaagtctgcgaccatcaattatcatgaatggcaagtaggagcctctctatcttacagactaaactctttagtgccatacattggagtacaatggtctcgagcaacttttgatgctgataacatccgcattgctcagccaaaactacctacagctgttttaaacttaactgcatggaacccttctttactaggaaatgccacagca------ttgtct------------actactgattcgttctcagacttcat
gggaacccttctgatccaagcttattaattgatggtacaatatgggagggtgctgcaggagatccttgcgatccttgcgctacttggtgcgacgctattagcttacgtgctggattttacggagactatgttttcgaccgtatcttaaaagtagatgcacctaaaacatttt---ctatgggagccaagcctactggatcc------gctgctgcaaactatac------tactgccgtagatagacctaacccggcctacaataagcatttacacgatgcagagtggttcactaatgcaggcttcattgccttaaacatttgggatcgctttgatgttttctgtactttaggagcttctaatggttacattagaggaaactctacagcgttcaatctcgttggtttattcggagttaaaggtactactgtaa------------atgcaaatg---aactaccaaacgtttctttaagtaacggagttgttgaactttacacagacacctctttctcttggagcgtaggcgctcgtggagccttatgggaatgcggttgtgcaactttgggagctgaattccaatatgcacagtccaaacctaaagttgaagaacttaatgtgatctgtaacgtatcgcaattctctgtaaacaaacccaagggctataaaggcgttgc------tttccccttgccaacagacgctggcgtagcaacagctactgga------acaaagtctgcgaccatcaattatcatgaatggcaagtaggagcctctctatcttacagactaaactctttagtgccatacattggagtacaatggtctcgagcaacttttgatgctgataacatccgcattgctcagccaaaactacctacagctgttttaaacttaactgcatggaacccttctttactaggaaatgccacagca------ttgtct------------actactgattcgttctcagacttcat
---------------------------------------------------------------------------------------------------------------------------------------------------------------------------------------------------------------------------------------------gtagatagacctaacgcggcctacaatatgcatttacacgatgcagagtggttcactaatgcaggcttcattgccttaaacatttgggatcgctttgatgttttctgtactttaggagcttctaatggttacattagaggaaactctacagcgttcaatctcgttggtttattcggagttaaaggtactactgtaa------------atgcaaatg---aactaccaaacgtttctttaagtaacggagttgttgaactttacacagacacctctttctcttggagcgtaggcgctcgtggagccttatgggaatgcggttgtgcaactttgggagctgaattccaatatgcacagtccaaacctaaagttgaagaacttaatgtgatctgtaacgtatcgcaattctctgtaaacaaacccaagggctataaaggcgttgc------tttccccttgccaacagacgctggcgtagcaacagctactgga------acaaagtctgtgaccatcaattatcatgaatggcaagtaggagcctctctatcttacagactaaactctttagtgccatacattggagtacaatggtctcgagcaacttttgatgctgataacatccgcattgctcagccaaaactacctacagctgttttaaacttaactgcatggaacccttctttactaggaaatg----------------------------------------------------------
---------------------------------------------------------------------------------------------------------------------------------------------------------------------------------------------------------------------------------------------gtagatagacctaacccggcctacaataagcatttacacgatgcagagtggttcactaatgccggcttcattgccttaaacatttgggatcgctttgatgttttctgtactttaggagcttctaatggttacattagaggaaactctacagcgttcaatctcgttggtttattcggagttaaaggtactactgtaa------------atgcaaatg---aactaccaaacgtttctttaagtaacggagttgttgaactttacacagacacctctttctcttggagcgtaggcgctcgtggagccttatgggaatgcggttgtgcaactttgggagctgaattccaatatgcacagtccaaacctaaagttgaagaacttaatgtgatctgtaacgtatcgcaattctctgtaaacaaacccaagggctataaaggcgttgc------tttccccttgccaacagacgctggcgtagcaacagctactgga------acaaagtctgcgaccatcaattatcatgaatggcaagtaggagcctctctatcttacagactaaactctttagtgccatacattggagtacaatggtctcgagcaacttttgatgctgataacatccgcattgctcagccaaaactacctacagctgttttaaacttaactgcatggaacccttctttactaggaaatg----------------------------------------------------------
gggaacccttctgatccaagcttattaattgatggtacaatatgggaaggtgctgcaggagatccttgcgatccttgcgctacttggtgcgacgctattagcttacgtgctggattttacggagactatgttttcgaccgtatcttaaagatagatgcgcctaaaacatttt---ctatgggagccaaacctacaggatcc------gctactgcgaactatac------taccgccgtagatagacctaatcctgcctacaataagcatttatacgatgcagaatggttcactaatgcaggcttcattgccttaaacatttgggatcgctttgatgttttctgtaccttgggagcttctaatggttacgttaaaggaaactctgcggcgttcaatctcgttggtttattcggagttaaaggtacttctgtaa------------atgcaaatg---aactaccaaacgtttctttaagtaatggagttatcgagctctatacagatactacttttgcttggagcgtaggtgctcgtggagctttatgggaatgcggttgtgccactttgggagctgaattccaatatgcacagtctaaacctaaagttgaagaacttaatgtgatctgtaacgtatcgcaattctctttaaataaacccaagggctataaaggcgttgc------tttccctttgccaacagatgctggcgtagtaacagctgctgga------acaaagtctgcgaccatcaattatcatgaatggcaggtaggagcctctctatcttatagactcaactctttagtgccatacattggagtccaatggtctcgagcaacttttgatgctgataacatccgcattgctcagccaaagctacctacagctattttaaacttaactgcatggaacccttctttactagggagtgccacagct------gtttct------------tcatctgatcaattctcagatttcat
------------------------------------------tgggaaggtatgtcaggagatccatgtgatccttgcgctacttggtgcgacgcgattagcttacgcgtaggattttacggagattatgttttcgacagagtcctcaagacagatgtacctaaaatgtttt---caatgggagctgcccctacatcacct---gataatcccgcagactcaac------tgtaaaacaagaaagacaaaacccagcgtatggaaaacatatgcacgatgcggagtggttcacaaatgcgggttatattgcattaaacatttgggaccgttttgatattttctgcactttaggagctactagcgggtattttaaagggaactcttcgtccttcaatttaattggtttaattgggatttctgggtcaaccct---------------gaatgata---agctcccaaacgcaaatatttctaacggcgtagtagagctatatacagacacaaccttttcttggagcgttggagctcgcggagctttgtgggaatgtggatgtgcaactttaggagctgaattccaatacgcacaatcgaaacctcgcgttcaagaattaaacgttctttctaacgtagcacaatttaccgtacacaagcctcaaggatatataggtcagca------actgcctcttccaacaaccgcaggaacgagcaatgctacagac------ttgaaaaatgctacgatcaactatcatgagtggcaagttggtgcagctttgtcttataggctcaatatgcttgttccgtacatcggcgttcagtggtctagagctaccttcgatgcagataccattcaaattgcgcagccaaaactggcttcgcctatttttaggctgactacatggaatcctacattattagggcaggcaacacaa------gtagat------------ggcactaatatttatgcagatgcttt
gggaacccagcagagccaagtttattaattgatgggacgatatgggaaggtatgtcaggagatccatgtgatccttgcgctacttggtgcgacgcgattagcttacgcgtaggattttacggagattatgttttcgacagagtcctcaagacagatgtacctaaaatgtttt---caatgggagctgcccctacatcacct---gataatcccgcagactcaac------tgtaaaacaagaaagacaaaacccagcgtatggaaaacatatgcacgatgcggagtggttcacaaatgcgggttatattgcattaaacatttgggaccgttttgatattttctgcactttaggagctactagcgggtattttaaagggaactcttcgtccttcaatttaattggtttaattgggatttctgggtcaaccct---------------gaatgata---agctcccaaacgcaaatatttctaacggcgtagtagagctatatacagacacaaccttttcttggagcgttggagctcgcggagctttgtgggaatgtggatgtgcaactttaggagctgaattccaatacgcacaatcgaaacctcgcgttcaagaattaaacgttctttctaacgtagcacaatttaccgtacacaagcctcaaggatatataggtcagca------actgcctcttccaacaaccgcaggaacgagcaatgctacagac------ttgaaaaatgctacgatcaactatcatgagtggcaagttggtgcagctttgtcttataggctcaatatgcttgttccgtacatcggcgttcagtggtctagagctaccttcgatgcagataccattcaaattgcgcagccaaaactggcttcgcctatttttaggctgactacatggaatcctacattattagggcaggcaacacaa------gtagat------------ggcactaatattttagcagatgcttt
gggaacccagcagagccaagtttattaattgatgggacgatatgggaaggtatgtcaggagatccatgtgatccttgcgctacttggtgcgacgcgattagcttacgcgtaggattttacggagattatgttttcgacagagtcctcaagacagatgtatcgaaaatgtttt---taatggggacagcccctacatcacct---aatagtgctgcagattcaaa------tacaacagccgaaagagcaaacccagcgtatggaaagcacatgcacgatgcggagtggttcacaaatgcaggttacattgcgttaaatatctgggatcgctttgatattttttgtaccttaggagctactagcgggtattttaaaggaaattctgcatctttcaaccttattggtttaattgggatctctggaagcactct---------------tgaccaaa---aatatccaaacgcaagtatttctaatggcgtagtagagctatatacagacacaacgttctcttggagcgttggagctcgtggagctttgtgggagtgtggatgcgcaactttaggagcagagttccaatacgcacagtcgaaacctcgcgttcaagaactcaacgttctatccaacgtagcgcagtttaccgtacataaacctcaaggatatgtaggccaaag------tttacctcttccaacgaatgcaggaacgagcaatgcttcagac------ttgaaaaatgctaccatcaattatcatgaatggcaagttggtgcagcattgtcttacagactcaatatgcttgttccgtacatcggcattcagtggtctagagctacttttgatgcagatactatccaagttgcgcagccaaaactagcttcaccaattttcaacttgacaacatggaatccaacattattaggacaagcaacttca------gtagga------------agc---gacaaatatgctgacactct
gggaacccagcagagccaagtttattaattgatgggacgatatgggaaggtatgtcaggagatccatgtgatccttgcgctacttggtgcgacgcgattagcttacgcgtaggattttacggagattatgttttcgacagagtcctcaagacagatgtatcgaaaatgtttt---taatggggacagcccctacatcacct---agtagtgctgcagattcaaa------tacaacagccgaaagagcaaacccagcgtatggaaagcacatgcacgatgcggagtggttcacaaatgcaggttacattgcgttaaatatctgggatcgctttgatattttttgtaccttaggagctactagcgggtattttaaaggaaattctgcatctttcaaccttattggtttaattgggatctctggaaccactct---------------tgaccaaa---aatatccaaacgcaagtatttctaatggcgtagtagagctatatacagacacaacgttctcttggagcgttggagctcgtggagctttgtgggagtgtggatgcgcaactttaggagcagagtttcaatacgcacagtcgaaacctcgcgttcaagaactcaacgttctatccaacgtagcgcagtttaccatacataaacctcaaggatatgtaggccaaag------tttacctcttccaacgaatgcaggaacgagcaatgctacagac------ttgaaaaatgctacgatcaactatcatgagtggcaagttggtgcagcgttgtcttacaggctcaatatgctcattccttatatcggagtgcagtggtctagagctacttttgatgcagatactatccaaattgcgcagccaaaattagcttcgccaattttcaacttgacaacatggaatccaacattattgggacaagcaactaca------gtacca------------agc---gacaaatatgctgactccct
gggaacccagcagagccaagtttattaattgatggaacgatatgggaaggtatgtcaggagatccatgtgatccttgcgctacttggtgcgacgcgattagcttacgcgtaggattttacggagattatgttttcgacagagtcctcaagacagatgtatcgaaaatgtttt---taatggggacagcccctacatcacct---aataatgctgcagattcaag------tacaacagccgaaagagcaaacccagcgtatggaaagcacatgcacgatgcggagtggttcacaaatgcaggttacattgcgttaaatatctgggatcgctttgatgttttttgcactttaggagccactagcgggtattttaaaggaaattcttcatctttcaaccttattggtttaattgggatctctggaagctctct---------------tgagggca---aatatccaaacgcaaatatttctaacggcgtagtagagctatatacagacacaaccttctcttggagcgttggagctcgcggagctttgtgggaatgtggatgtgcaactttaggagctgaattccaatacgcacaatcgaaacctcgcgttcaagaactcaacgttctttctaacgtagcacaatttactgtacacaaacctcggggatatgtaggccagac------tctgcctcttccactctctgcaggaacggaaactgattctagtgataaattgaaaaatgccacgatcaactaccatgaatggcaagtcggtgcagcattgtcatatagactgaatatgctcgttccttacatcggtgttcagtggtctagagctacttttgatgcagatactatccaaattgcggaaccaaaattagcttcgccaattttcaacttgacaacatggaatccaacattattaggacaagcaactaca------gtagat------------ggcacaaacaagtttgctgactccct
gggaacccagcagagccaagtttattaattgatggaacgatatgggaaggtatgtcaggagatccatgtgatccttgcgctacttggtgcgacgcgattagcttacgcgtaggattttacggagattatgttttcgacagagtcctcaagacagatgtgccacagaagtttt---caatggggcctatacctacttcaagt---acttctcttgaagactcagc------tatactaacagagagaaataacgcaggctatggaaaacatatgcacgacgcggagttgttcacaaatgcaggttacattgcgctaaatatttgggaccgtttcgacatcttttgtaccttaggagctactagtgggtattttaaagggaattcttcatctttcaacttgatcggattgattggtatttcaggagcagacct---------------taacagca---acgtcccaaacgcaaatatttctaacggcgtagtagagctatatacagacacaaccttctcttggagcgttggagctcgcggagctttgtgggagtgtggttgcgctactttaggagcagaattccaatacgcacaatcgaaacctcgcgttcaagaattgaatgtcttgtctaacgtagcacaatttactgtacacaaacctcggggatatgtaggccagcc------tctacctcttccactgactgcaggaacagcaactgattctaatgataaattgaaaaatgccacgatcaactaccatgaatggcaagtcggtgcagcattgtcatatagactgaatatgctcgttccttacatcggtgttcagtggtctagagctacttttgatgcagatactatccaaattgcggaaccaaaattagcttcgccaattttcaacttgacaacatggaatccaacattattaggacaagcaacttca------gtagat------------agcggaaacaagtttgctgactccct
--------------------------------------------------------aggagatccatgtgatccttgcgctacttggtgcgacgcgattagcttacgcgtaggattttacggagattatgttttcgacagagtcctcaagacagatgtacctaaaatgtttc---caatgggagcagctccaacaggtagt------tcaactgtctctccgaa------tcaagcccaagaaagagacaaccctgcgtacaatacccatatgcacgatgcggaatggttcacaaatgcaggctacattgcattaaacatttgggaccgtttcgatatcttctgtaccttaggagctactagcggttactttaaaggcaattccaagtctttcaacttgatcggtttgattggtcttgcaggaagtactct---------------taataataccttttatccaaacgcaagtatttctaatggcgtagtagagctatatacagacacaacgttctcttggagcgttggagctcgtggagctttgtgggagtgtggatgcgcaactttaggagcagaattccaatatgcgcaatctaaacctcgcgttcaagaattaaacgttctttctaacgtagcacagttcactgtacataggcctaaagggtacgtaaatcaacc------cttacctcttccaataacggctggaacaagcacagacactgctacaaacttaaaaaatgcaactattaattaccatgagtggcaagtcggcgcagcgttgtcttacagactcaatatgcttgttccgtacatcggcgttcagtggtctagagctaccttcgatgcagataccattcaaattgcacagccaaagttagctacagcagttttgaacttaacaacatggaaccctactctgttaggagaaattacatcacaagacctagat------------acagccaacaaatatgcagacacttt
;
END; [Characters]

BEGIN Distances;
DIMENSIONS ntax=63;
FORMAT labels=left diagonal triangle=both;
MATRIX
[1] 'AF269256.1'       0.0 0.0010695187 0.0032085562 0.004278075 0.007486631 0.0021390375 0.0053475937 0.0032085562 0.0021390375 0.0021390375 0.0021390375 0.078074865 0.09625668 0.103743315 0.1251337 0.12727273 0.1251337 0.12620321 0.12620321 0.12727273 0.12727273 0.12620321 0.09929078 0.14699571 0.14699571 0.17030568 0.17570499 0.09859155 0.1828877 0.19313304 0.19420601 0.21114683 0.20962566 0.20962566 0.21390374 0.21069519 0.21069519 0.21176471 0.21069519 0.21069519 0.21176471 0.21176471 0.20962566 0.21176471 0.20855615 0.20106952 0.20236814 0.20021528 0.20663811 0.28356606 0.28249195 0.2878625 0.28893661 0.30493274 0.30343798 0.29752955 0.33295712 0.32327586 0.30702704 0.30810812 0.30603448 0.31573275 0.32454127
[2] 'AJ440239.1'       0.0010695187 0.0 0.0021390375 0.0032085562 0.0064171124 0.0010695187 0.004278075 0.0021390375 0.0010695187 0.0010695187 0.0010695187 0.07700535 0.095187165 0.1026738 0.12406417 0.12620321 0.12406417 0.1251337 0.1251337 0.12620321 0.12620321 0.1251337 0.098108746 0.14592275 0.14592275 0.16885008 0.17462039 0.09741784 0.18181819 0.19206008 0.19313304 0.21007502 0.20855615 0.20855615 0.21283422 0.20962566 0.20962566 0.21069519 0.20962566 0.20962566 0.21069519 0.21069519 0.20855615 0.21069519 0.20748663 0.2 0.20129171 0.19913886 0.20556745 0.28249195 0.28141782 0.2867884 0.2878625 0.30343798 0.3019432 0.2964554 0.33182845 0.32219827 0.30594593 0.30702704 0.30495688 0.31465518 0.3233945
[3] 'DQ227703.1'       0.0032085562 0.0021390375 0.0 0.0010695187 0.00855615 0.0032085562 0.0064171124 0.004278075 0.0032085562 0.0032085562 0.0032085562 0.07914439 0.097326204 0.10481283 0.1251337 0.12727273 0.1251337 0.12620321 0.12620321 0.12727273 0.12727273 0.12620321 0.100472815 0.14806867 0.14806867 0.17176127 0.17678958 0.099765256 0.18395722 0.19420601 0.19527897 0.21221864 0.21069519 0.21069519 0.21497326 0.21176471 0.21176471 0.21283422 0.21176471 0.21176471 0.21283422 0.21283422 0.21069519 0.21283422 0.20962566 0.20213903 0.20344457 0.20129171 0.20770878 0.28464016 0.28356606 0.28893661 0.29001075 0.30493274 0.30343798 0.29860365 0.3340858 0.32435346 0.30810812 0.3091892 0.30711207 0.31681034 0.32568806
[4] 'DQ471955.1'       0.004278075 0.0032085562 0.0010695187 0.0 0.009625669 0.004278075 0.007486631 0.0053475937 0.004278075 0.004278075 0.004278075 0.080213904 0.09839572 0.105882354 0.12620321 0.12834224 0.12620321 0.12727273 0.12727273 0.12834224 0.12834224 0.12727273 0.10165485 0.14914162 0.14914162 0.17321688 0.1778742 0.10093897 0.18502674 0.19527897 0.19635193 0.21329047 0.21176471 0.21176471 0.21604279 0.21283422 0.21283422 0.21390374 0.21283422 0.21283422 0.21390374 0.21390374 0.21176471 0.21390374 0.21069519 0.20320855 0.20452099 0.20236814 0.20877944 0.2857143 0.28464016 0.29001075 0.29108486 0.3064275 0.30493274 0.29967776 0.33521444 0.32543105 0.30702704 0.31027028 0.30818966 0.31788793 0.32683486
[5] 'AF272945.1'       0.007486631 0.0064171124 0.00855615 0.009625669 0.0 0.007486631 0.010695187 0.00855615 0.007486631 0.007486631 0.007486631 0.07486631 0.09197861 0.09946524 0.1197861 0.12192513 0.1197861 0.120855615 0.120855615 0.12192513 0.12192513 0.120855615 0.09456265 0.14592275 0.14592275 0.17176127 0.17570499 0.096244134 0.17860962 0.19206008 0.19313304 0.21114683 0.20962566 0.20962566 0.21390374 0.21069519 0.21069519 0.20962566 0.21069519 0.21069519 0.21176471 0.21176471 0.20962566 0.21176471 0.20855615 0.20213903 0.19806243 0.19590957 0.20449679 0.28249195 0.28141782 0.2878625 0.28893661 0.3019432 0.30044842 0.2964554 0.32844242 0.31896552 0.30486485 0.30486485 0.30280173 0.31573275 0.3233945
[6] 'AJ004873.1'       0.0021390375 0.0010695187 0.0032085562 0.004278075 0.007486631 0.0 0.0053475937 0.0032085562 0.0021390375 0.0021390375 0.0021390375 0.078074865 0.09625668 0.103743315 0.1251337 0.12727273 0.1251337 0.12620321 0.12620321 0.12727273 0.12727273 0.12620321 0.09929078 0.14699571 0.14699571 0.17030568 0.17570499 0.09859155 0.1828877 0.19206008 0.19313304 0.21007502 0.20855615 0.20855615 0.21283422 0.20962566 0.20962566 0.21069519 0.20962566 0.20962566 0.21069519 0.21069519 0.20855615 0.21069519 0.20748663 0.20106952 0.20236814 0.20021528 0.20556745 0.28249195 0.28141782 0.2867884 0.2878625 0.30343798 0.3019432 0.2964554 0.33069977 0.32112068 0.30486485 0.30594593 0.30603448 0.31465518 0.3222477
[7] 'AJ004874.1'       0.0053475937 0.004278075 0.0064171124 0.007486631 0.010695187 0.0053475937 0.0 0.0021390375 0.0053475937 0.0053475937 0.0053475937 0.08128342 0.09946524 0.10695187 0.12834224 0.13048129 0.12834224 0.12941177 0.12941177 0.13048129 0.13048129 0.12941177 0.10283688 0.1502146 0.1502146 0.17467248 0.17895879 0.10211267 0.18609625 0.19635193 0.19742489 0.21436228 0.21283422 0.21283422 0.2171123 0.21390374 0.21390374 0.21497326 0.21390374 0.21390374 0.21497326 0.21497326 0.21283422 0.21497326 0.21176471 0.20427808 0.20559742 0.20344457 0.20877944 0.2867884 0.2857143 0.29108486 0.29215896 0.30792227 0.3064275 0.30075186 0.33182845 0.32219827 0.30594593 0.30702704 0.30495688 0.31465518 0.3233945
[8] 'AJ004875.1'       0.0032085562 0.0021390375 0.004278075 0.0053475937 0.00855615 0.0032085562 0.0021390375 0.0 0.0032085562 0.0032085562 0.0032085562 0.07914439 0.097326204 0.10481283 0.12620321 0.12834224 0.12620321 0.12727273 0.12727273 0.12834224 0.12834224 0.12727273 0.100472815 0.14806867 0.14806867 0.17176127 0.17678958 0.099765256 0.18395722 0.19420601 0.19527897 0.21221864 0.21069519 0.21069519 0.21497326 0.21176471 0.21176471 0.21283422 0.21176471 0.21176471 0.21283422 0.21283422 0.21069519 0.21283422 0.20962566 0.20213903 0.20344457 0.20129171 0.20770878 0.28464016 0.28356606 0.28893661 0.29001075 0.30493274 0.30343798 0.29860365 0.33182845 0.32219827 0.30594593 0.30702704 0.30495688 0.31465518 0.3233945
[9] 'AJ005613.1'       0.0021390375 0.0010695187 0.0032085562 0.004278075 0.007486631 0.0021390375 0.0053475937 0.0032085562 0.0 0.0021390375 0.0021390375 0.078074865 0.09625668 0.103743315 0.1251337 0.12727273 0.1251337 0.12620321 0.12620321 0.12727273 0.12727273 0.12620321 0.09929078 0.14699571 0.14699571 0.17030568 0.17570499 0.09859155 0.1828877 0.19313304 0.19420601 0.21114683 0.20962566 0.20962566 0.21390374 0.21069519 0.21069519 0.21176471 0.21069519 0.21069519 0.21176471 0.21176471 0.20962566 0.21176471 0.20855615 0.20106952 0.20236814 0.20021528 0.20663811 0.28356606 0.28249195 0.2878625 0.28893661 0.30493274 0.30343798 0.29752955 0.33295712 0.32327586 0.30702704 0.30810812 0.30603448 0.31573275 0.32454127
[10] 'AJ005618.1'       0.0021390375 0.0010695187 0.0032085562 0.004278075 0.007486631 0.0021390375 0.0053475937 0.0032085562 0.0021390375 0.0 0.0021390375 0.078074865 0.09625668 0.103743315 0.1251337 0.12727273 0.1251337 0.12620321 0.12620321 0.12727273 0.12727273 0.12620321 0.09929078 0.14699571 0.14699571 0.17030568 0.17570499 0.09859155 0.18074866 0.19313304 0.19420601 0.21114683 0.20962566 0.20962566 0.21390374 0.21069519 0.21069519 0.21176471 0.21069519 0.21069519 0.21176471 0.21176471 0.20962566 0.21176471 0.20855615 0.20106952 0.20236814 0.20021528 0.20663811 0.28356606 0.28249195 0.2878625 0.28893661 0.30493274 0.30343798 0.29752955 0.33295712 0.32327586 0.30702704 0.30810812 0.30603448 0.31573275 0.32454127
[11] 'AJ005617.1'       0.0021390375 0.0010695187 0.0032085562 0.004278075 0.007486631 0.0021390375 0.0053475937 0.0032085562 0.0021390375 0.0021390375 0.0 0.078074865 0.09625668 0.103743315 0.1251337 0.12727273 0.1251337 0.12620321 0.12620321 0.12727273 0.12727273 0.12620321 0.09929078 0.14699571 0.14699571 0.17030568 0.17570499 0.09859155 0.1828877 0.19313304 0.19420601 0.21114683 0.20962566 0.20962566 0.21390374 0.21069519 0.21069519 0.21176471 0.21069519 0.21069519 0.21176471 0.21176471 0.20962566 0.21176471 0.20855615 0.20106952 0.20236814 0.20021528 0.20663811 0.28249195 0.28141782 0.2867884 0.2878625 0.30343798 0.3019432 0.2964554 0.33295712 0.32327586 0.30702704 0.30810812 0.30603448 0.31573275 0.32454127
[12] 'AY762612.1'       0.078074865 0.07700535 0.07914439 0.080213904 0.07486631 0.078074865 0.08128342 0.07914439 0.078074865 0.078074865 0.078074865 0.0 0.09776833 0.10308183 0.11052072 0.11264612 0.11052072 0.11158342 0.11158342 0.11264612 0.113708824 0.11158342 0.09507042 0.120469086 0.12260128 0.14574315 0.15086207 0.10489511 0.17003188 0.18656716 0.18763326 0.19382322 0.19341126 0.19341126 0.19766206 0.19447397 0.19341126 0.19447397 0.19341126 0.19341126 0.19553666 0.19553666 0.19341126 0.19553666 0.19872476 0.19978745 0.19786096 0.19572192 0.19893049 0.27145922 0.27038628 0.2725322 0.27360514 0.28507462 0.2835821 0.28540772 0.3179256 0.30893433 0.2948164 0.29589632 0.28955868 0.30893433 0.31042382
[13] 'AB284065.1'       0.09625668 0.095187165 0.097326204 0.09839572 0.09197861 0.09625668 0.09946524 0.097326204 0.09625668 0.09625668 0.09625668 0.09776833 0.0 0.007438895 0.106269926 0.107332624 0.10520723 0.106269926 0.106269926 0.107332624 0.10839532 0.106269926 0.09507042 0.13859275 0.13859275 0.15007216 0.15840517 0.10955711 0.17003188 0.20575693 0.20682302 0.20660277 0.20616366 0.20616366 0.21041445 0.20722635 0.20616366 0.20510095 0.20616366 0.20616366 0.20828906 0.20828906 0.20616366 0.20828906 0.20403826 0.20616366 0.20748663 0.2053476 0.21925133 0.2864807 0.28540772 0.2864807 0.28755364 0.2955224 0.2925373 0.29935622 0.3156708 0.30678147 0.3012959 0.30453563 0.30032292 0.30462864 0.3161512
[14] 'AJ310735.1'       0.103743315 0.1026738 0.10481283 0.105882354 0.09946524 0.103743315 0.10695187 0.10481283 0.103743315 0.103743315 0.103743315 0.10308183 0.007438895 0.0 0.11052072 0.11158342 0.10945802 0.11052072 0.11052072 0.11158342 0.11264612 0.11052072 0.09859155 0.14285715 0.14285715 0.15295815 0.16271552 0.11655012 0.17109458 0.21215352 0.21321961 0.2087327 0.20828906 0.20828906 0.21253985 0.20935175 0.20828906 0.20722635 0.20828906 0.20828906 0.21041445 0.21041445 0.20828906 0.21041445 0.20616366 0.20828906 0.21283422 0.21069519 0.22352941 0.29077253 0.28969958 0.29077253 0.2918455 0.30149254 0.29850745 0.30364805 0.3201804 0.3110872 0.30237582 0.30561554 0.30139935 0.3078579 0.31958762
[15] 'AF269260.1'       0.1251337 0.12406417 0.1251337 0.12620321 0.1197861 0.1251337 0.12834224 0.12620321 0.1251337 0.1251337 0.1251337 0.11052072 0.106269926 0.11052072 0.0 0.004250797 0.0021253985 0.0031880978 0.0031880978 0.004250797 0.005313496 0.0031880978 0.10798122 0.123667374 0.123667374 0.14141414 0.15517241 0.108391605 0.17428268 0.19936034 0.20042644 0.21512248 0.21466525 0.21466525 0.21891604 0.21572796 0.21466525 0.21360256 0.21466525 0.21466525 0.21679065 0.21679065 0.21466525 0.21679065 0.21253985 0.21360256 0.20855615 0.20748663 0.21069519 0.2811159 0.28004292 0.28218883 0.2832618 0.28656715 0.2880597 0.2864807 0.3201804 0.3110872 0.30777538 0.31101513 0.30247578 0.30570507 0.325315
[16] 'EU009489.1'       0.12727273 0.12620321 0.12727273 0.12834224 0.12192513 0.12727273 0.13048129 0.12834224 0.12727273 0.12727273 0.12727273 0.11264612 0.107332624 0.11158342 0.004250797 0.0 0.0021253985 0.0031880978 0.0031880978 0.004250797 0.005313496 0.0031880978 0.11032864 0.12579957 0.12579957 0.14430015 0.15732759 0.11072261 0.17534538 0.20149253 0.20255864 0.2172524 0.21679065 0.21679065 0.22104144 0.21785335 0.21679065 0.21572796 0.21679065 0.21679065 0.21891604 0.21891604 0.21679065 0.21891604 0.21466525 0.21572796 0.21069519 0.20962566 0.21283422 0.2832618 0.28218883 0.28218883 0.2832618 0.28507462 0.28656715 0.2886266 0.32243517 0.31324005 0.31101513 0.31317493 0.30570507 0.3078579 0.32875144
[17] 'EU009496.1'       0.1251337 0.12406417 0.1251337 0.12620321 0.1197861 0.1251337 0.12834224 0.12620321 0.1251337 0.1251337 0.1251337 0.11052072 0.10520723 0.10945802 0.0021253985 0.0021253985 0.0 0.0010626992 0.0010626992 0.0021253985 0.0031880978 0.0010626992 0.10798122 0.123667374 0.123667374 0.14141414 0.15517241 0.108391605 0.17321998 0.19936034 0.20042644 0.21512248 0.21466525 0.21466525 0.21891604 0.21572796 0.21466525 0.21360256 0.21466525 0.21466525 0.21679065 0.21679065 0.21466525 0.21679065 0.21253985 0.21360256 0.20855615 0.20748663 0.21069519 0.2811159 0.28004292 0.28218883 0.2832618 0.28656715 0.2880597 0.2864807 0.3201804 0.3110872 0.3088553 0.31101513 0.3035522 0.30570507 0.32646048
[18] 'EU009490.1'       0.12620321 0.1251337 0.12620321 0.12727273 0.120855615 0.12620321 0.12941177 0.12727273 0.12620321 0.12620321 0.12620321 0.11158342 0.106269926 0.11052072 0.0031880978 0.0031880978 0.0010626992 0.0 0.0021253985 0.0031880978 0.004250797 0.0021253985 0.10915493 0.12473348 0.12473348 0.14285715 0.15625 0.10955711 0.17428268 0.20042644 0.20149253 0.21618743 0.21572796 0.21572796 0.21997875 0.21679065 0.21572796 0.21466525 0.21572796 0.21572796 0.21785335 0.21785335 0.21572796 0.21785335 0.21360256 0.21466525 0.20962566 0.20855615 0.21176471 0.28218883 0.2811159 0.2832618 0.28433478 0.2880597 0.28955224 0.28755364 0.32130778 0.31216362 0.3099352 0.31209505 0.30462864 0.30678147 0.32760596
[19] 'EU009488.1'       0.12620321 0.1251337 0.12620321 0.12727273 0.120855615 0.12620321 0.12941177 0.12727273 0.12620321 0.12620321 0.12620321 0.11158342 0.106269926 0.11052072 0.0031880978 0.0031880978 0.0010626992 0.0021253985 0.0 0.0031880978 0.004250797 0.0021253985 0.10915493 0.12473348 0.12473348 0.14141414 0.15625 0.10955711 0.17428268 0.20042644 0.20149253 0.21618743 0.21572796 0.21572796 0.21997875 0.21679065 0.21572796 0.21466525 0.21572796 0.21572796 0.21785335 0.21785335 0.21572796 0.21785335 0.21360256 0.21466525 0.20962566 0.20855615 0.21176471 0.28218883 0.2811159 0.2832618 0.28433478 0.28656715 0.2880597 0.28755364 0.32130778 0.31216362 0.3099352 0.31209505 0.30462864 0.30678147 0.32760596
[20] 'EU009492.1'       0.12727273 0.12620321 0.12727273 0.12834224 0.12192513 0.12727273 0.13048129 0.12834224 0.12727273 0.12727273 0.12727273 0.11264612 0.107332624 0.11158342 0.004250797 0.004250797 0.0021253985 0.0031880978 0.0031880978 0.0 0.005313496 0.0031880978 0.11032864 0.12579957 0.12579957 0.14430015 0.15625 0.11072261 0.17428268 0.20042644 0.20149253 0.21618743 0.21572796 0.21572796 0.21997875 0.21679065 0.21572796 0.21466525 0.21572796 0.21572796 0.21785335 0.21785335 0.21572796 0.21785335 0.21360256 0.21466525 0.20962566 0.20855615 0.21176471 0.2832618 0.28218883 0.28433478 0.28540772 0.28955224 0.29104477 0.2886266 0.32130778 0.31216362 0.3099352 0.31209505 0.30247578 0.3078579 0.32875144
[21] 'EU009494.1'       0.12727273 0.12620321 0.12727273 0.12834224 0.12192513 0.12727273 0.13048129 0.12834224 0.12727273 0.12727273 0.12727273 0.113708824 0.10839532 0.11264612 0.005313496 0.005313496 0.0031880978 0.004250797 0.004250797 0.005313496 0.0 0.004250797 0.11032864 0.12686567 0.12686567 0.14430015 0.15840517 0.11072261 0.17534538 0.19936034 0.20042644 0.2172524 0.21679065 0.21679065 0.22104144 0.21785335 0.21679065 0.21572796 0.21679065 0.21679065 0.21891604 0.21891604 0.21679065 0.21891604 0.21466525 0.21572796 0.21069519 0.20962566 0.21283422 0.28218883 0.2811159 0.2832618 0.28433478 0.28656715 0.2880597 0.28755364 0.32130778 0.31324005 0.31101513 0.31317493 0.30570507 0.3078579 0.32875144
[22] 'EU009491.1'       0.12620321 0.1251337 0.12620321 0.12727273 0.120855615 0.12620321 0.12941177 0.12727273 0.12620321 0.12620321 0.12620321 0.11158342 0.106269926 0.11052072 0.0031880978 0.0031880978 0.0010626992 0.0021253985 0.0021253985 0.0031880978 0.004250797 0.0 0.10915493 0.12473348 0.12473348 0.14285715 0.15625 0.10955711 0.17215727 0.19936034 0.20042644 0.2140575 0.21360256 0.21360256 0.21785335 0.21466525 0.21360256 0.21253985 0.21360256 0.21360256 0.21572796 0.21572796 0.21360256 0.21572796 0.21147715 0.21253985 0.20855615 0.20748663 0.21069519 0.28218883 0.2811159 0.2832618 0.28433478 0.28656715 0.2880597 0.2864807 0.319053 0.31001076 0.30777538 0.3099352 0.30247578 0.30462864 0.325315
[23] 'AJ243525.1part'   0.09929078 0.098108746 0.100472815 0.10165485 0.09456265 0.09929078 0.10283688 0.100472815 0.09929078 0.09929078 0.09929078 0.09507042 0.09507042 0.09859155 0.10798122 0.11032864 0.10798122 0.10915493 0.10915493 0.11032864 0.11032864 0.10915493 0.0 0.13545348 0.13663132 0.14057972 0.16805722 0.10273082 0.19014084 0.18845701 0.18845701 0.22117648 0.21830986 0.21830986 0.2230047 0.21948357 0.22065727 0.21948357 0.22065727 0.22065727 0.22065727 0.22065727 0.21830986 0.22065727 0.21948357 0.22183098 0.20803782 0.20567375 0.23286052 0.29893237 0.29774615 0.3024911 0.3024911 0.29085457 0.2893553 0.30723608 0.32380953 0.32261905 0.30943847 0.31182796 0.30714285 0.32142857 0.32261905
[24] 'AY762610.1'       0.14699571 0.14592275 0.14806867 0.14914162 0.14592275 0.14699571 0.1502146 0.14806867 0.14699571 0.14699571 0.14699571 0.120469086 0.13859275 0.14285715 0.123667374 0.12579957 0.123667374 0.12473348 0.12473348 0.12579957 0.12686567 0.12473348 0.13545348 0.0 0.002118644 0.04148784 0.110278375 0.11578947 0.15360169 0.17902543 0.18008475 0.16985138 0.16949153 0.1684322 0.17266949 0.16949153 0.16949153 0.1684322 0.1684322 0.1684322 0.17055085 0.17055085 0.1684322 0.17161018 0.18008475 0.17478813 0.20641711 0.20641711 0.20149253 0.26910657 0.26803014 0.26803014 0.26910657 0.26986507 0.26836583 0.27987084 0.31460676 0.30793992 0.2949408 0.29386437 0.29399142 0.3143777 0.3207331
[25] 'Y16562.1'         0.14699571 0.14592275 0.14806867 0.14914162 0.14592275 0.14699571 0.1502146 0.14806867 0.14699571 0.14699571 0.14699571 0.12260128 0.13859275 0.14285715 0.123667374 0.12579957 0.123667374 0.12473348 0.12473348 0.12579957 0.12686567 0.12473348 0.13663132 0.002118644 0.0 0.04148784 0.110278375 0.11578947 0.15572034 0.18114407 0.1822034 0.17197452 0.17161018 0.17055085 0.17478813 0.17161018 0.17161018 0.17055085 0.17055085 0.17055085 0.17266949 0.17266949 0.17055085 0.17372881 0.18114407 0.17478813 0.20748663 0.20748663 0.20149253 0.27125943 0.270183 0.270183 0.27125943 0.27136433 0.26986507 0.28202367 0.31685394 0.31008583 0.29709366 0.29601723 0.29613733 0.3165236 0.32302406
[26] 'EF375557.1part'   0.17030568 0.16885008 0.17176127 0.17321688 0.17176127 0.17030568 0.17467248 0.17176127 0.17030568 0.17030568 0.17030568 0.14574315 0.15007216 0.15295815 0.14141414 0.14430015 0.14141414 0.14285715 0.14141414 0.14430015 0.14430015 0.14285715 0.14057972 0.04148784 0.04148784 0.0 0.123032905 0.13768116 0.15736766 0.20171674 0.20171674 0.17739628 0.17453505 0.17596567 0.18311875 0.17739628 0.17739628 0.17739628 0.17596567 0.17596567 0.1788269 0.1788269 0.17596567 0.18025751 0.18168813 0.17453505 0.2231884 0.22173913 0.22655122 0.29532164 0.29532164 0.29678363 0.29678363 0.29173988 0.28998244 0.3011696 0.33333334 0.33333334 0.3187773 0.3187773 0.32751092 0.34934497 0.34210527
[27] 'EF197820.1part'   0.17570499 0.17462039 0.17678958 0.1778742 0.17570499 0.17570499 0.17895879 0.17678958 0.17570499 0.17570499 0.17570499 0.15086207 0.15840517 0.16271552 0.15517241 0.15732759 0.15517241 0.15625 0.15625 0.15625 0.15840517 0.15625 0.16805722 0.110278375 0.110278375 0.123032905 0.0 0.15438597 0.17558886 0.17773019 0.17880085 0.19914347 0.19593148 0.19700214 0.20235546 0.1980728 0.19914347 0.19914347 0.1980728 0.1980728 0.19914347 0.19914347 0.19700214 0.20021413 0.19700214 0.18843684 0.19459459 0.19459459 0.20581897 0.28618065 0.2850925 0.28291622 0.28400436 0.29085457 0.2893553 0.2937976 0.31363636 0.30694142 0.3068553 0.30576715 0.31019524 0.324295 0.3174971
[28] 'EF028916.1part'   0.09859155 0.09741784 0.099765256 0.10093897 0.096244134 0.09859155 0.10211267 0.099765256 0.09859155 0.09859155 0.09859155 0.10489511 0.10955711 0.11655012 0.108391605 0.11072261 0.108391605 0.10955711 0.10955711 0.11072261 0.11072261 0.10955711 0.10273082 0.11578947 0.11578947 0.13768116 0.15438597 0.0 0.15340254 0.18362573 0.18479532 0.17416379 0.17301038 0.17301038 0.17762399 0.17416379 0.17531718 0.17531718 0.17531718 0.17416379 0.17531718 0.17531718 0.17416379 0.17762399 0.17416379 0.17301038 0.17957747 0.17840375 0.1971831 0.2697291 0.2697291 0.27090696 0.2720848 0.28548643 0.28548643 0.28386337 0.3097015 0.30141845 0.29432625 0.29669032 0.29905438 0.3002364 0.3164557
[29] 'AF269269.1'       0.1828877 0.18181819 0.18395722 0.18502674 0.17860962 0.1828877 0.18609625 0.18395722 0.1828877 0.18074866 0.1828877 0.17003188 0.17003188 0.17109458 0.17428268 0.17534538 0.17321998 0.17428268 0.17428268 0.17428268 0.17534538 0.17215727 0.19014084 0.15360169 0.15572034 0.15736766 0.17558886 0.15340254 0.0 0.21186441 0.21292374 0.20545073 0.20188284 0.20292887 0.20711297 0.2039749 0.20606695 0.20606695 0.20606695 0.20711297 0.20292887 0.20502092 0.20292887 0.20711297 0.21129707 0.20711297 0.2171123 0.2171123 0.21253985 0.28755364 0.2864807 0.28540772 0.2864807 0.28656715 0.28208956 0.2972103 0.3235955 0.31545064 0.30462864 0.30462864 0.3025751 0.31330472 0.31500572
[30] 'AY184290.1'       0.19313304 0.19206008 0.19420601 0.19527897 0.19206008 0.19206008 0.19635193 0.19420601 0.19313304 0.19313304 0.19313304 0.18656716 0.20575693 0.21215352 0.19936034 0.20149253 0.19936034 0.20042644 0.20042644 0.20042644 0.19936034 0.19936034 0.18845701 0.17902543 0.18114407 0.20171674 0.17773019 0.18362573 0.21186441 0.0 0.001059322 0.22717622 0.22563559 0.22669491 0.23411018 0.22775424 0.22775424 0.22669491 0.22669491 0.22669491 0.22669491 0.22881356 0.22669491 0.22987288 0.22669491 0.22351696 0.20213903 0.2 0.20788912 0.28202367 0.28094727 0.28202367 0.2831001 0.28485757 0.28185907 0.28848225 0.31910113 0.3143777 0.3110872 0.31001076 0.2950644 0.3090129 0.30126002
[31] 'X61096.1'         0.19420601 0.19313304 0.19527897 0.19635193 0.19313304 0.19313304 0.19742489 0.19527897 0.19420601 0.19420601 0.19420601 0.18763326 0.20682302 0.21321961 0.20042644 0.20255864 0.20042644 0.20149253 0.20149253 0.20149253 0.20042644 0.20042644 0.18845701 0.18008475 0.1822034 0.20171674 0.17880085 0.18479532 0.21292374 0.001059322 0.0 0.2282378 0.22669491 0.22775424 0.23516949 0.22881356 0.22881356 0.22775424 0.22775424 0.22775424 0.22775424 0.22987288 0.22775424 0.2309322 0.22775424 0.22457626 0.20320855 0.20106952 0.20895523 0.2831001 0.28202367 0.2831001 0.28417653 0.28485757 0.28185907 0.28955868 0.31910113 0.3143777 0.3110872 0.31001076 0.2950644 0.3090129 0.30126002
[32] 'EU159263.1part'   0.21114683 0.21007502 0.21221864 0.21329047 0.21114683 0.21007502 0.21436228 0.21221864 0.21114683 0.21114683 0.21114683 0.19382322 0.20660277 0.2087327 0.21512248 0.2172524 0.21512248 0.21618743 0.21618743 0.21618743 0.2172524 0.2140575 0.22117648 0.16985138 0.17197452 0.17739628 0.19914347 0.17416379 0.20545073 0.22717622 0.2282378 0.0 0.010288066 0.009259259 0.017489713 0.010288066 0.0030864198 0.005144033 0.0030864198 0.0061728396 0.011316872 0.011316872 0.008230452 0.013374486 0.030864198 0.0627572 0.24008575 0.24008575 0.23535676 0.2924731 0.29354838 0.29139784 0.2924731 0.29701492 0.29701492 0.30645162 0.3265766 0.31612903 0.3106796 0.30528587 0.31505376 0.33333334 0.34098738
[33] 'DQ324426.1'       0.20962566 0.20855615 0.21069519 0.21176471 0.20962566 0.20855615 0.21283422 0.21069519 0.20962566 0.20962566 0.20962566 0.19341126 0.20616366 0.20828906 0.21466525 0.21679065 0.21466525 0.21572796 0.21572796 0.21572796 0.21679065 0.21360256 0.21830986 0.16949153 0.17161018 0.17453505 0.19593148 0.17301038 0.20188284 0.22563559 0.22669491 0.010288066 0.0 0.0010266941 0.009240246 0.0020533882 0.011293635 0.011293635 0.009240246 0.01026694 0.0030800821 0.0030800821 0.0020533882 0.00513347 0.028747434 0.054414783 0.23743315 0.23743315 0.23379384 0.2950644 0.29613733 0.29399142 0.2950644 0.3 0.3 0.3090129 0.3247191 0.3143777 0.31324005 0.3078579 0.31759655 0.33154505 0.34135166
[34] 'AM050561.1'       0.20962566 0.20855615 0.21069519 0.21176471 0.20962566 0.20855615 0.21283422 0.21069519 0.20962566 0.20962566 0.20962566 0.19341126 0.20616366 0.20828906 0.21466525 0.21679065 0.21466525 0.21572796 0.21572796 0.21572796 0.21679065 0.21360256 0.21830986 0.1684322 0.17055085 0.17596567 0.19700214 0.17301038 0.20292887 0.22669491 0.22775424 0.009259259 0.0010266941 0.0 0.008213553 0.0010266941 0.01026694 0.01026694 0.008213553 0.009240246 0.0020533882 0.0020533882 0.0010266941 0.0041067763 0.02772074 0.05544148 0.23743315 0.23743315 0.23485653 0.2950644 0.29613733 0.29399142 0.2950644 0.3 0.3 0.3090129 0.3247191 0.3143777 0.31324005 0.3078579 0.31759655 0.33154505 0.34135166
[35] 'Y16561.1'         0.21390374 0.21283422 0.21497326 0.21604279 0.21390374 0.21283422 0.2171123 0.21497326 0.21390374 0.21390374 0.21390374 0.19766206 0.21041445 0.21253985 0.21891604 0.22104144 0.21891604 0.21997875 0.21997875 0.21997875 0.22104144 0.21785335 0.2230047 0.17266949 0.17478813 0.18311875 0.20235546 0.17762399 0.20711297 0.23411018 0.23516949 0.017489713 0.009240246 0.008213553 0.0 0.0071868584 0.018480493 0.018480493 0.016427105 0.017453799 0.008213553 0.008213553 0.009240246 0.01026694 0.03593429 0.06365503 0.24278075 0.24278075 0.23591924 0.3004292 0.30150214 0.29935622 0.3004292 0.3074627 0.3074627 0.31223175 0.3269663 0.3165236 0.3164693 0.31216362 0.32188842 0.33583692 0.34593356
[36] 'AY762608.1'       0.21069519 0.20962566 0.21176471 0.21283422 0.21069519 0.20962566 0.21390374 0.21176471 0.21069519 0.21069519 0.21069519 0.19447397 0.20722635 0.20935175 0.21572796 0.21785335 0.21572796 0.21679065 0.21679065 0.21679065 0.21785335 0.21466525 0.21948357 0.16949153 0.17161018 0.17739628 0.1980728 0.17416379 0.2039749 0.22775424 0.22881356 0.010288066 0.0020533882 0.0010266941 0.0071868584 0.0 0.011293635 0.011293635 0.009240246 0.01026694 0.0010266941 0.0010266941 0.0020533882 0.0030800821 0.028747434 0.056468174 0.23850267 0.23850267 0.23591924 0.29613733 0.2972103 0.2950644 0.29613733 0.30149254 0.30149254 0.3090129 0.3258427 0.31545064 0.31431648 0.30893433 0.31866953 0.33261803 0.34249714
[37] 'AY762613.1'       0.21069519 0.20962566 0.21176471 0.21283422 0.21069519 0.20962566 0.21390374 0.21176471 0.21069519 0.21069519 0.21069519 0.19341126 0.20616366 0.20828906 0.21466525 0.21679065 0.21466525 0.21572796 0.21572796 0.21572796 0.21679065 0.21360256 0.22065727 0.16949153 0.17161018 0.17739628 0.19914347 0.17531718 0.20606695 0.22775424 0.22881356 0.0030864198 0.011293635 0.01026694 0.018480493 0.011293635 0.0 0.0020533882 0.0061601643 0.00513347 0.0123203285 0.0123203285 0.009240246 0.014373717 0.031827517 0.06365503 0.2395722 0.2395722 0.23698193 0.29291844 0.29399142 0.2918455 0.29291844 0.29701492 0.29701492 0.30686694 0.3258427 0.31545064 0.3110872 0.30570507 0.31545064 0.333691 0.34020618
[38] 'X12647.1'         0.21176471 0.21069519 0.21283422 0.21390374 0.20962566 0.21069519 0.21497326 0.21283422 0.21176471 0.21176471 0.21176471 0.19447397 0.20510095 0.20722635 0.21360256 0.21572796 0.21360256 0.21466525 0.21466525 0.21466525 0.21572796 0.21253985 0.21948357 0.1684322 0.17055085 0.17739628 0.19914347 0.17531718 0.20606695 0.22669491 0.22775424 0.005144033 0.011293635 0.01026694 0.018480493 0.011293635 0.0020533882 0.0 0.0061601643 0.00513347 0.0123203285 0.0123203285 0.009240246 0.014373717 0.031827517 0.06365503 0.23850267 0.23850267 0.23698193 0.2918455 0.29291844 0.29291844 0.29399142 0.29701492 0.29701492 0.30793992 0.3258427 0.31545064 0.3110872 0.30462864 0.3143777 0.333691 0.34020618
[39] 'AF269265.1'       0.21069519 0.20962566 0.21176471 0.21283422 0.21069519 0.20962566 0.21390374 0.21176471 0.21069519 0.21069519 0.21069519 0.19341126 0.20616366 0.20828906 0.21466525 0.21679065 0.21466525 0.21572796 0.21572796 0.21572796 0.21679065 0.21360256 0.22065727 0.1684322 0.17055085 0.17596567 0.1980728 0.17531718 0.20606695 0.22669491 0.22775424 0.0030864198 0.009240246 0.008213553 0.016427105 0.009240246 0.0061601643 0.0061601643 0.0 0.0030800821 0.01026694 0.01026694 0.0071868584 0.0123203285 0.030800821 0.061601643 0.23850267 0.23850267 0.23591924 0.29291844 0.29399142 0.2918455 0.29291844 0.29701492 0.29701492 0.30686694 0.3258427 0.31545064 0.3110872 0.30570507 0.31545064 0.33261803 0.34020618
[40] 'AB284062.1'       0.21069519 0.20962566 0.21176471 0.21283422 0.21069519 0.20962566 0.21390374 0.21176471 0.21069519 0.21069519 0.21069519 0.19341126 0.20616366 0.20828906 0.21466525 0.21679065 0.21466525 0.21572796 0.21572796 0.21572796 0.21679065 0.21360256 0.22065727 0.1684322 0.17055085 0.17596567 0.1980728 0.17416379 0.20711297 0.22669491 0.22775424 0.0061728396 0.01026694 0.009240246 0.017453799 0.01026694 0.00513347 0.00513347 0.0030800821 0.0 0.011293635 0.011293635 0.008213553 0.013347022 0.031827517 0.062628336 0.23850267 0.23850267 0.23698193 0.29291844 0.29399142 0.2918455 0.29291844 0.29701492 0.29701492 0.30686694 0.3258427 0.31545064 0.3110872 0.30570507 0.31545064 0.33261803 0.34020618
[41] 'AF269281.1'       0.21176471 0.21069519 0.21283422 0.21390374 0.21176471 0.21069519 0.21497326 0.21283422 0.21176471 0.21176471 0.21176471 0.19553666 0.20828906 0.21041445 0.21679065 0.21891604 0.21679065 0.21785335 0.21785335 0.21785335 0.21891604 0.21572796 0.22065727 0.17055085 0.17266949 0.1788269 0.19914347 0.17531718 0.20292887 0.22669491 0.22775424 0.011316872 0.0030800821 0.0020533882 0.008213553 0.0010266941 0.0123203285 0.0123203285 0.01026694 0.011293635 0.0 0.0020533882 0.0030800821 0.0041067763 0.029774128 0.057494868 0.23743315 0.23743315 0.23698193 0.2950644 0.29613733 0.29399142 0.2950644 0.3 0.3 0.30793992 0.3258427 0.31545064 0.31431648 0.30893433 0.31866953 0.33154505 0.34249714
[42] 'L25437.1'         0.21176471 0.21069519 0.21283422 0.21390374 0.21176471 0.21069519 0.21497326 0.21283422 0.21176471 0.21176471 0.21176471 0.19553666 0.20828906 0.21041445 0.21679065 0.21891604 0.21679065 0.21785335 0.21785335 0.21785335 0.21891604 0.21572796 0.22065727 0.17055085 0.17266949 0.1788269 0.19914347 0.17531718 0.20502092 0.22881356 0.22987288 0.011316872 0.0030800821 0.0020533882 0.008213553 0.0010266941 0.0123203285 0.0123203285 0.01026694 0.011293635 0.0020533882 0.0 0.0030800821 0.0041067763 0.029774128 0.057494868 0.2395722 0.2395722 0.23698193 0.2972103 0.29828325 0.29613733 0.2972103 0.30298507 0.30298507 0.31008583 0.3269663 0.3165236 0.31539288 0.31001076 0.3197425 0.333691 0.34364262
[43] 'X56980.1'         0.20962566 0.20855615 0.21069519 0.21176471 0.20962566 0.20855615 0.21283422 0.21069519 0.20962566 0.20962566 0.20962566 0.19341126 0.20616366 0.20828906 0.21466525 0.21679065 0.21466525 0.21572796 0.21572796 0.21572796 0.21679065 0.21360256 0.21830986 0.1684322 0.17055085 0.17596567 0.19700214 0.17416379 0.20292887 0.22669491 0.22775424 0.008230452 0.0020533882 0.0010266941 0.009240246 0.0020533882 0.009240246 0.009240246 0.0071868584 0.008213553 0.0030800821 0.0030800821 0.0 0.00513347 0.028747434 0.05544148 0.23743315 0.23743315 0.23485653 0.2950644 0.29613733 0.29399142 0.2950644 0.3 0.3 0.3090129 0.3247191 0.3143777 0.31324005 0.3078579 0.31759655 0.33154505 0.34135166
[44] 'EF202608.1'       0.21176471 0.21069519 0.21283422 0.21390374 0.21176471 0.21069519 0.21497326 0.21283422 0.21176471 0.21176471 0.21176471 0.19553666 0.20828906 0.21041445 0.21679065 0.21891604 0.21679065 0.21785335 0.21785335 0.21785335 0.21891604 0.21572796 0.22065727 0.17161018 0.17372881 0.18025751 0.20021413 0.17762399 0.20711297 0.22987288 0.2309322 0.013374486 0.00513347 0.0041067763 0.01026694 0.0030800821 0.014373717 0.014373717 0.0123203285 0.013347022 0.0041067763 0.0041067763 0.00513347 0.0 0.031827517 0.059548255 0.24064171 0.24064171 0.23804463 0.2972103 0.29828325 0.2972103 0.29828325 0.3044776 0.3044776 0.3111588 0.3280899 0.31759655 0.3164693 0.3110872 0.32081544 0.33476394 0.34478807
[45] 'AB284058.1'       0.20855615 0.20748663 0.20962566 0.21069519 0.20855615 0.20748663 0.21176471 0.20962566 0.20855615 0.20855615 0.20855615 0.19872476 0.20403826 0.20616366 0.21253985 0.21466525 0.21253985 0.21360256 0.21360256 0.21360256 0.21466525 0.21147715 0.21948357 0.18008475 0.18114407 0.18168813 0.19700214 0.17416379 0.21129707 0.22669491 0.22775424 0.030864198 0.028747434 0.02772074 0.03593429 0.028747434 0.031827517 0.031827517 0.030800821 0.031827517 0.029774128 0.029774128 0.028747434 0.031827517 0.0 0.052361395 0.23101604 0.23101604 0.23060574 0.2918455 0.29291844 0.29077253 0.2918455 0.2925373 0.2925373 0.305794 0.33258426 0.32188842 0.3196986 0.31324005 0.31545064 0.33154505 0.34593356
[46] 'AF269268.1'       0.20106952 0.2 0.20213903 0.20320855 0.20213903 0.20106952 0.20427808 0.20213903 0.20106952 0.20106952 0.20106952 0.19978745 0.20616366 0.20828906 0.21360256 0.21572796 0.21360256 0.21466525 0.21466525 0.21466525 0.21572796 0.21253985 0.22183098 0.17478813 0.17478813 0.17453505 0.18843684 0.17301038 0.20711297 0.22351696 0.22457626 0.0627572 0.054414783 0.05544148 0.06365503 0.056468174 0.06365503 0.06365503 0.061601643 0.062628336 0.057494868 0.057494868 0.05544148 0.059548255 0.052361395 0.0 0.23636363 0.23636363 0.23166844 0.30150214 0.3025751 0.3025751 0.30364805 0.31044775 0.31044775 0.31223175 0.32921347 0.31866953 0.31324005 0.31001076 0.31545064 0.33690986 0.34822452
[47] 'AF269282.1'       0.20236814 0.20129171 0.20344457 0.20452099 0.19806243 0.20236814 0.20559742 0.20344457 0.20236814 0.20236814 0.20236814 0.19786096 0.20748663 0.21283422 0.20855615 0.21069519 0.20855615 0.20962566 0.20962566 0.20962566 0.21069519 0.20855615 0.20803782 0.20641711 0.20748663 0.2231884 0.19459459 0.17957747 0.2171123 0.20213903 0.20320855 0.24008575 0.23743315 0.23743315 0.24278075 0.23850267 0.2395722 0.23850267 0.23850267 0.23850267 0.23743315 0.2395722 0.23743315 0.24064171 0.23101604 0.23636363 0.0 0.0021390375 0.20559742 0.28955868 0.28955868 0.2917115 0.29278794 0.2863568 0.28335834 0.2981701 0.3122886 0.30678147 0.2937365 0.28725702 0.29063508 0.2992465 0.30469644
[48] 'AE015925.1'       0.20021528 0.19913886 0.20129171 0.20236814 0.19590957 0.20021528 0.20344457 0.20129171 0.20021528 0.20021528 0.20021528 0.19572192 0.2053476 0.21069519 0.20748663 0.20962566 0.20748663 0.20855615 0.20855615 0.20855615 0.20962566 0.20748663 0.20567375 0.20641711 0.20748663 0.22173913 0.19459459 0.17840375 0.2171123 0.2 0.20106952 0.24008575 0.23743315 0.23743315 0.24278075 0.23850267 0.2395722 0.23850267 0.23850267 0.23850267 0.23743315 0.2395722 0.23743315 0.24064171 0.23101604 0.23636363 0.0021390375 0.0 0.20344457 0.28955868 0.28955868 0.2917115 0.29278794 0.2863568 0.28335834 0.29709366 0.3122886 0.30678147 0.29157668 0.28725702 0.2917115 0.30032292 0.3024055
[49] 'AB284064.1'       0.20663811 0.20556745 0.20770878 0.20877944 0.20449679 0.20556745 0.20877944 0.20770878 0.20663811 0.20663811 0.20663811 0.19893049 0.21925133 0.22352941 0.21069519 0.21283422 0.21069519 0.21176471 0.21176471 0.21176471 0.21283422 0.21069519 0.23286052 0.20149253 0.20149253 0.22655122 0.20581897 0.1971831 0.21253985 0.20788912 0.20895523 0.23535676 0.23379384 0.23485653 0.23591924 0.23591924 0.23698193 0.23698193 0.23591924 0.23698193 0.23698193 0.23698193 0.23485653 0.23804463 0.23060574 0.23166844 0.20559742 0.20344457 0.0 0.28218883 0.2811159 0.2811159 0.28218883 0.2835821 0.27910447 0.277897 0.29438204 0.2886266 0.28848225 0.28740582 0.28004292 0.30364805 0.3069874
[50] 'DQ358972.1'       0.28356606 0.28249195 0.28464016 0.2857143 0.28249195 0.28249195 0.2867884 0.28464016 0.28356606 0.28356606 0.28249195 0.27145922 0.2864807 0.29077253 0.2811159 0.2832618 0.2811159 0.28218883 0.28218883 0.2832618 0.28218883 0.28218883 0.29893237 0.26910657 0.27125943 0.29532164 0.28618065 0.2697291 0.28755364 0.28202367 0.2831001 0.2924731 0.2950644 0.2950644 0.3004292 0.29613733 0.29291844 0.2918455 0.29291844 0.29291844 0.2950644 0.2972103 0.2950644 0.2972103 0.2918455 0.30150214 0.28955868 0.28955868 0.28218883 0.0 0.0010729614 0.021459227 0.02253219 0.023880597 0.020895522 0.06223176 0.30101466 0.29386437 0.28941685 0.29049677 0.28848225 0.3035522 0.29553264
[51] 'X72023.1'         0.28249195 0.28141782 0.28356606 0.28464016 0.28141782 0.28141782 0.2857143 0.28356606 0.28249195 0.28249195 0.28141782 0.27038628 0.28540772 0.28969958 0.28004292 0.28218883 0.28004292 0.2811159 0.2811159 0.28218883 0.2811159 0.2811159 0.29774615 0.26803014 0.270183 0.29532164 0.2850925 0.2697291 0.2864807 0.28094727 0.28202367 0.29354838 0.29613733 0.29613733 0.30150214 0.2972103 0.29399142 0.29291844 0.29399142 0.29399142 0.29613733 0.29828325 0.29613733 0.29828325 0.29291844 0.3025751 0.28955868 0.28955868 0.2811159 0.0010729614 0.0 0.021459227 0.02253219 0.023880597 0.020895522 0.06223176 0.29988727 0.29278794 0.28833693 0.29157668 0.28740582 0.30247578 0.29438716
[52] 'AE001363.1'       0.2878625 0.2867884 0.28893661 0.29001075 0.2878625 0.2867884 0.29108486 0.28893661 0.2878625 0.2878625 0.2867884 0.2725322 0.2864807 0.29077253 0.28218883 0.28218883 0.28218883 0.2832618 0.2832618 0.28433478 0.2832618 0.2832618 0.3024911 0.26803014 0.270183 0.29678363 0.28291622 0.27090696 0.28540772 0.28202367 0.2831001 0.29139784 0.29399142 0.29399142 0.29935622 0.2950644 0.2918455 0.29291844 0.2918455 0.2918455 0.29399142 0.29613733 0.29399142 0.2972103 0.29077253 0.3025751 0.2917115 0.2917115 0.2811159 0.021459227 0.021459227 0.0 0.0010729614 0.0044776117 0.0014925373 0.06223176 0.29988727 0.29278794 0.28941685 0.2926566 0.28955868 0.30893433 0.30011454
[53] 'M64064.1'         0.28893661 0.2878625 0.29001075 0.29108486 0.28893661 0.2878625 0.29215896 0.29001075 0.28893661 0.28893661 0.2878625 0.27360514 0.28755364 0.2918455 0.2832618 0.2832618 0.2832618 0.28433478 0.28433478 0.28540772 0.28433478 0.28433478 0.3024911 0.26910657 0.27125943 0.29678363 0.28400436 0.2720848 0.2864807 0.2831001 0.28417653 0.2924731 0.2950644 0.2950644 0.3004292 0.29613733 0.29291844 0.29399142 0.29291844 0.29291844 0.2950644 0.2972103 0.2950644 0.29828325 0.2918455 0.30364805 0.29278794 0.29278794 0.28218883 0.02253219 0.02253219 0.0010729614 0.0 0.0044776117 0.0014925373 0.06330472 0.30101466 0.29386437 0.29049677 0.2937365 0.29063508 0.31001076 0.30011454
[54] 'AF131229.1part'   0.30493274 0.30343798 0.30493274 0.3064275 0.3019432 0.30343798 0.30792227 0.30493274 0.30493274 0.30493274 0.30343798 0.28507462 0.2955224 0.30149254 0.28656715 0.28507462 0.28656715 0.2880597 0.28656715 0.28955224 0.28656715 0.28656715 0.29085457 0.26986507 0.27136433 0.29173988 0.29085457 0.28548643 0.28656715 0.28485757 0.28485757 0.29701492 0.3 0.3 0.3074627 0.30149254 0.29701492 0.29701492 0.29701492 0.29701492 0.3 0.30298507 0.3 0.3044776 0.2925373 0.31044775 0.2863568 0.2863568 0.2835821 0.023880597 0.023880597 0.0044776117 0.0044776117 0.0 0.0059701493 0.06417911 0.30284858 0.30284858 0.2923538 0.3013493 0.29685158 0.31484258 0.2953523
[55] 'AF131230.1part'   0.30343798 0.3019432 0.30343798 0.30493274 0.30044842 0.3019432 0.3064275 0.30343798 0.30343798 0.30343798 0.3019432 0.2835821 0.2925373 0.29850745 0.2880597 0.28656715 0.2880597 0.28955224 0.2880597 0.29104477 0.2880597 0.2880597 0.2893553 0.26836583 0.26986507 0.28998244 0.2893553 0.28548643 0.28208956 0.28185907 0.28185907 0.29701492 0.3 0.3 0.3074627 0.30149254 0.29701492 0.29701492 0.29701492 0.29701492 0.3 0.30298507 0.3 0.3044776 0.2925373 0.31044775 0.28335834 0.28335834 0.27910447 0.020895522 0.020895522 0.0014925373 0.0014925373 0.0059701493 0.0 0.06119403 0.2983508 0.2983508 0.2893553 0.2983508 0.29385307 0.31484258 0.29385307
[56] 'L04982.1'         0.29752955 0.2964554 0.29860365 0.29967776 0.2964554 0.2964554 0.30075186 0.29860365 0.29752955 0.29752955 0.2964554 0.28540772 0.29935622 0.30364805 0.2864807 0.2886266 0.2864807 0.28755364 0.28755364 0.2886266 0.28755364 0.2864807 0.30723608 0.27987084 0.28202367 0.3011696 0.2937976 0.28386337 0.2972103 0.28848225 0.28955868 0.30645162 0.3090129 0.3090129 0.31223175 0.3090129 0.30686694 0.30793992 0.30686694 0.30686694 0.30793992 0.31008583 0.3090129 0.3111588 0.305794 0.31223175 0.2981701 0.29709366 0.277897 0.06223176 0.06223176 0.06223176 0.06330472 0.06417911 0.06119403 0.0 0.30552423 0.2981701 0.2937365 0.29697624 0.30032292 0.3164693 0.29896906
[57] 'M73033.1part'     0.33295712 0.33182845 0.3340858 0.33521444 0.32844242 0.33069977 0.33182845 0.33182845 0.33295712 0.33295712 0.33295712 0.3179256 0.3156708 0.3201804 0.3201804 0.32243517 0.3201804 0.32130778 0.32130778 0.32130778 0.32130778 0.319053 0.32380953 0.31460676 0.31685394 0.33333334 0.31363636 0.3097015 0.3235955 0.31910113 0.31910113 0.3265766 0.3247191 0.3247191 0.3269663 0.3258427 0.3258427 0.3258427 0.3258427 0.3258427 0.3258427 0.3269663 0.3247191 0.3280899 0.33258426 0.32921347 0.3122886 0.3122886 0.29438204 0.30101466 0.29988727 0.29988727 0.30101466 0.30284858 0.2983508 0.30552423 0.0 0.002247191 0.13754228 0.14205186 0.13707866 0.16292135 0.18213059
[58] 'AF269279.1'       0.32327586 0.32219827 0.32435346 0.32543105 0.31896552 0.32112068 0.32219827 0.32219827 0.32327586 0.32327586 0.32327586 0.30893433 0.30678147 0.3110872 0.3110872 0.31324005 0.3110872 0.31216362 0.31216362 0.31216362 0.31324005 0.31001076 0.32261905 0.30793992 0.31008583 0.33333334 0.30694142 0.30141845 0.31545064 0.3143777 0.3143777 0.31612903 0.3143777 0.3143777 0.3165236 0.31545064 0.31545064 0.31545064 0.31545064 0.31545064 0.31545064 0.3165236 0.3143777 0.31759655 0.32188842 0.31866953 0.30678147 0.30678147 0.2886266 0.29386437 0.29278794 0.29278794 0.29386437 0.30284858 0.2983508 0.2981701 0.002247191 0.0 0.13347685 0.13778256 0.13197425 0.15665236 0.18442154
[59] 'AF269280.1'       0.30702704 0.30594593 0.30810812 0.30702704 0.30486485 0.30486485 0.30594593 0.30594593 0.30702704 0.30702704 0.30702704 0.2948164 0.3012959 0.30237582 0.30777538 0.31101513 0.3088553 0.3099352 0.3099352 0.3099352 0.31101513 0.30777538 0.30943847 0.2949408 0.29709366 0.3187773 0.3068553 0.29432625 0.30462864 0.3110872 0.3110872 0.3106796 0.31324005 0.31324005 0.3164693 0.31431648 0.3110872 0.3110872 0.3110872 0.3110872 0.31431648 0.31539288 0.31324005 0.3164693 0.3196986 0.31324005 0.2937365 0.29157668 0.28848225 0.28941685 0.28833693 0.28941685 0.29049677 0.2923538 0.2893553 0.2937365 0.13754228 0.13347685 0.0 0.027987083 0.07965554 0.14424112 0.17356321
[60] 'AY055109.1'       0.30810812 0.30702704 0.3091892 0.31027028 0.30486485 0.30594593 0.30702704 0.30702704 0.30810812 0.30810812 0.30810812 0.29589632 0.30453563 0.30561554 0.31101513 0.31317493 0.31101513 0.31209505 0.31209505 0.31209505 0.31317493 0.3099352 0.31182796 0.29386437 0.29601723 0.3187773 0.30576715 0.29669032 0.30462864 0.31001076 0.31001076 0.30528587 0.3078579 0.3078579 0.31216362 0.30893433 0.30570507 0.30462864 0.30570507 0.30570507 0.30893433 0.31001076 0.3078579 0.3110872 0.31324005 0.31001076 0.28725702 0.28725702 0.28740582 0.29049677 0.29157668 0.2926566 0.2937365 0.3013493 0.2983508 0.29697624 0.14205186 0.13778256 0.027987083 0.0 0.081808396 0.14531754 0.18620689
[61] 'AJ440240.1'       0.30603448 0.30495688 0.30711207 0.30818966 0.30280173 0.30603448 0.30495688 0.30495688 0.30603448 0.30603448 0.30603448 0.28955868 0.30032292 0.30139935 0.30247578 0.30570507 0.3035522 0.30462864 0.30462864 0.30247578 0.30570507 0.30247578 0.30714285 0.29399142 0.29613733 0.32751092 0.31019524 0.29905438 0.3025751 0.2950644 0.2950644 0.31505376 0.31759655 0.31759655 0.32188842 0.31866953 0.31545064 0.3143777 0.31545064 0.31545064 0.31866953 0.3197425 0.31759655 0.32081544 0.31545064 0.31545064 0.29063508 0.2917115 0.28004292 0.28848225 0.28740582 0.28955868 0.29063508 0.29685158 0.29385307 0.30032292 0.13707866 0.13197425 0.07965554 0.081808396 0.0 0.102345414 0.2036405
[62] 'Z18756.1'         0.31573275 0.31465518 0.31681034 0.31788793 0.31573275 0.31465518 0.31465518 0.31465518 0.31573275 0.31573275 0.31573275 0.30893433 0.30462864 0.3078579 0.30570507 0.3078579 0.30570507 0.30678147 0.30678147 0.3078579 0.3078579 0.30462864 0.32142857 0.3143777 0.3165236 0.34934497 0.324295 0.3002364 0.31330472 0.3090129 0.3090129 0.33333334 0.33154505 0.33154505 0.33583692 0.33261803 0.333691 0.333691 0.33261803 0.33261803 0.33154505 0.333691 0.33154505 0.33476394 0.33154505 0.33690986 0.2992465 0.30032292 0.30364805 0.3035522 0.30247578 0.30893433 0.31001076 0.31484258 0.31484258 0.3164693 0.16292135 0.15665236 0.14424112 0.14531754 0.102345414 0.0 0.20250285
[63] 'M73034.1part'     0.32454127 0.3233945 0.32568806 0.32683486 0.3233945 0.3222477 0.3233945 0.3233945 0.32454127 0.32454127 0.32454127 0.31042382 0.3161512 0.31958762 0.325315 0.32875144 0.32646048 0.32760596 0.32760596 0.32875144 0.32875144 0.325315 0.32261905 0.3207331 0.32302406 0.34210527 0.3174971 0.3164557 0.31500572 0.30126002 0.30126002 0.34098738 0.34135166 0.34135166 0.34593356 0.34249714 0.34020618 0.34020618 0.34020618 0.34020618 0.34249714 0.34364262 0.34135166 0.34478807 0.34593356 0.34822452 0.30469644 0.3024055 0.3069874 0.29553264 0.29438716 0.30011454 0.30011454 0.2953523 0.29385307 0.29896906 0.18213059 0.18442154 0.17356321 0.18620689 0.2036405 0.20250285 0.0
;
END; [Distances]

BEGIN Splits;
DIMENSIONS ntax=63 nsplits=195;
FORMAT labels=no weights=yes confidences=no intervals=no;
PROPERTIES fit=-1.0 cyclic;
CYCLE 1 10 6 5 13 14 23 21 20 19 16 18 17 22 15 24 25 26 27 46 45 35 33 34 41 42 36 44 43 40 39 32 37 38 29 47 48 49 62 61 59 60 57 58 63 56 52 54 55 53 50 51 31 30 28 12 3 4 2 11 9 7 8;
MATRIX
[1, size=2] 	 0.0020491516 	  1 2 3 4 5 6 9 10 11 12 13 14 15 16 17 18 19 20 21 22 23 24 25 26 27 28 29 30 31 32 33 34 35 36 37 38 39 40 41 42 43 44 45 46 47 48 49 50 51 52 53 54 55 56 57 58 59 60 61 62 63,
[2, size=7] 	 3.8201033E-5 	  1 5 6 10 12 13 14 15 16 17 18 19 20 21 22 23 24 25 26 27 28 29 30 31 32 33 34 35 36 37 38 39 40 41 42 43 44 45 46 47 48 49 50 51 52 53 54 55 56 57 58 59 60 61 62 63,
[3, size=15] 	 1.5752035E-4 	  1 5 6 10 13 14 15 16 17 18 19 20 21 22 23,
[4, size=2] 	 1.60658E-5 	  1 10,
[5, size=1] 	 0.0010900007 	  1,
[6, size=1] 	 0.0020791607 	  1 2 3 4 5 6 8 9 10 11 12 13 14 15 16 17 18 19 20 21 22 23 24 25 26 27 28 29 30 31 32 33 34 35 36 37 38 39 40 41 42 43 44 45 46 47 48 49 50 51 52 53 54 55 56 57 58 59 60 61 62 63,
[7, size=6] 	 5.1750136E-5 	  1 5 6 8 10 12 13 14 15 16 17 18 19 20 21 22 23 24 25 26 27 28 29 30 31 32 33 34 35 36 37 38 39 40 41 42 43 44 45 46 47 48 49 50 51 52 53 54 55 56 57 58 59 60 61 62 63,
[8, size=16] 	 1.09367465E-4 	  1 5 6 8 10 13 14 15 16 17 18 19 20 21 22 23,
[9, size=5] 	 2.0208896E-5 	  1 5 6 8 10,
[10, size=3] 	 1.6254793E-5 	  1 8 10,
[11, size=2] 	 8.017329E-6 	  1 8,
[12, size=1] 	 0.0010944004 	  1 2 3 4 5 6 7 8 10 11 12 13 14 15 16 17 18 19 20 21 22 23 24 25 26 27 28 29 30 31 32 33 34 35 36 37 38 39 40 41 42 43 44 45 46 47 48 49 50 51 52 53 54 55 56 57 58 59 60 61 62 63,
[13, size=2] 	 3.898681E-5 	  1 2 3 4 5 6 7 8 10 12 13 14 15 16 17 18 19 20 21 22 23 24 25 26 27 28 29 30 31 32 33 34 35 36 37 38 39 40 41 42 43 44 45 46 47 48 49 50 51 52 53 54 55 56 57 58 59 60 61 62 63,
[14, size=3] 	 2.8171056E-5 	  1 3 4 5 6 7 8 10 12 13 14 15 16 17 18 19 20 21 22 23 24 25 26 27 28 29 30 31 32 33 34 35 36 37 38 39 40 41 42 43 44 45 46 47 48 49 50 51 52 53 54 55 56 57 58 59 60 61 62 63,
[15, size=4] 	 5.0762224E-6 	  1 3 5 6 7 8 10 12 13 14 15 16 17 18 19 20 21 22 23 24 25 26 27 28 29 30 31 32 33 34 35 36 37 38 39 40 41 42 43 44 45 46 47 48 49 50 51 52 53 54 55 56 57 58 59 60 61 62 63,
[16, size=5] 	 1.615897E-4 	  1 5 6 7 8 10 12 13 14 15 16 17 18 19 20 21 22 23 24 25 26 27 28 29 30 31 32 33 34 35 36 37 38 39 40 41 42 43 44 45 46 47 48 49 50 51 52 53 54 55 56 57 58 59 60 61 62 63,
[17, size=6] 	 4.4564564E-5 	  1 5 6 7 8 10,
[18, size=1] 	 0.0010379052 	  1 2 3 4 5 6 7 8 9 10 12 13 14 15 16 17 18 19 20 21 22 23 24 25 26 27 28 29 30 31 32 33 34 35 36 37 38 39 40 41 42 43 44 45 46 47 48 49 50 51 52 53 54 55 56 57 58 59 60 61 62 63,
[19, size=7] 	 1.11012865E-4 	  1 5 6 7 8 9 10,
[20, size=3] 	 1.96352E-4 	  1 5 6 7 8 9 10 11 12 13 14 15 16 17 18 19 20 21 22 23 24 25 26 27 28 29 30 31 32 33 34 35 36 37 38 39 40 41 42 43 44 45 46 47 48 49 50 51 52 53 54 55 56 57 58 59 60 61 62 63,
[21, size=8] 	 1.6680644E-4 	  1 5 6 7 8 9 10 11,
[22, size=1] 	 9.1830234E-4 	  1 2 3 5 6 7 8 9 10 11 12 13 14 15 16 17 18 19 20 21 22 23 24 25 26 27 28 29 30 31 32 33 34 35 36 37 38 39 40 41 42 43 44 45 46 47 48 49 50 51 52 53 54 55 56 57 58 59 60 61 62 63,
[23, size=2] 	 0.0023661668 	  1 2 5 6 7 8 9 10 11 12 13 14 15 16 17 18 19 20 21 22 23 24 25 26 27 28 29 30 31 32 33 34 35 36 37 38 39 40 41 42 43 44 45 46 47 48 49 50 51 52 53 54 55 56 57 58 59 60 61 62 63,
[24, size=12] 	 2.1564023E-4 	  1 2 5 6 7 8 9 10 11 13 14 23,
[25, size=9] 	 1.752744E-4 	  1 2 5 6 7 8 9 10 11,
[26, size=1] 	 5.179072E-4 	  1 2 4 5 6 7 8 9 10 11 12 13 14 15 16 17 18 19 20 21 22 23 24 25 26 27 28 29 30 31 32 33 34 35 36 37 38 39 40 41 42 43 44 45 46 47 48 49 50 51 52 53 54 55 56 57 58 59 60 61 62 63,
[27, size=10] 	 6.760816E-4 	  1 2 4 5 6 7 8 9 10 11,
[28, size=7] 	 5.8551388E-5 	  1 2 4 7 8 9 11,
[29, size=1] 	 0.033684634 	  1 2 3 4 5 6 7 8 9 10 11 13 14 15 16 17 18 19 20 21 22 23 24 25 26 27 28 29 30 31 32 33 34 35 36 37 38 39 40 41 42 43 44 45 46 47 48 49 50 51 52 53 54 55 56 57 58 59 60 61 62 63,
[30, size=22] 	 0.0014395255 	  1 2 3 4 5 6 7 8 9 10 11 13 14 15 16 17 18 19 20 21 22 23,
[31, size=15] 	 8.2659644E-5 	  1 2 3 4 5 6 7 8 9 10 11 13 14 21 23,
[32, size=14] 	 0.004428289 	  1 2 3 4 5 6 7 8 9 10 11 13 14 23,
[33, size=12] 	 8.1279577E-4 	  1 2 3 4 5 6 7 8 9 10 11 13,
[34, size=11] 	 0.03422661 	  1 2 3 4 5 6 7 8 9 10 11,
[35, size=10] 	 0.003947265 	  1 2 3 4 6 7 8 9 10 11,
[36, size=1] 	 0.039935034 	  1 2 3 4 5 6 7 8 9 10 11 12 13 14 15 16 17 18 19 20 21 22 23 24 25 26 27 29 30 31 32 33 34 35 36 37 38 39 40 41 42 43 44 45 46 47 48 49 50 51 52 53 54 55 56 57 58 59 60 61 62 63,
[37, size=27] 	 0.0021545053 	  1 2 3 4 5 6 7 8 9 10 11 12 13 14 15 16 17 18 19 20 21 22 23 24 25 26 27,
[38, size=24] 	 1.6426777E-4 	  1 2 3 4 5 6 7 8 9 10 11 12 13 14 15 16 17 18 19 20 21 22 23 24,
[39, size=23] 	 9.306875E-4 	  1 2 3 4 5 6 7 8 9 10 11 12 13 14 15 16 17 18 19 20 21 22 23,
[40, size=17] 	 1.5038652E-4 	  1 2 3 4 5 6 7 8 9 10 11 12 13 14 20 21 23,
[41, size=15] 	 0.006612512 	  1 2 3 4 5 6 7 8 9 10 11 12 13 14 23,
[42, size=12] 	 0.006851439 	  1 2 3 4 5 6 7 8 9 10 11 12,
[43, size=10] 	 1.791946E-4 	  1 2 3 4 7 8 9 10 11 12,
[44, size=2] 	 0.09275527 	  1 2 3 4 5 6 7 8 9 10 11 12 13 14 15 16 17 18 19 20 21 22 23 24 25 26 27 28 29 32 33 34 35 36 37 38 39 40 41 42 43 44 45 46 47 48 49 50 51 52 53 54 55 56 57 58 59 60 61 62 63,
[45, size=10] 	 0.0030868063 	  1 2 3 4 5 6 7 8 9 10 11 12 13 14 15 16 17 18 19 20 21 22 23 24 25 26 27 28 29 32 33 34 35 36 37 38 39 40 41 42 43 44 45 46 47 48 49 57 58 59 60 61 62,
[46, size=17] 	 0.0018691705 	  1 2 3 4 5 6 7 8 9 10 11 12 13 14 15 16 17 18 19 20 21 22 23 24 25 26 27 28 29 32 33 34 35 36 37 38 39 40 41 42 43 44 45 46 47 48,
[47, size=19] 	 0.008124837 	  1 2 3 4 5 6 7 8 9 10 11 12 13 14 15 16 17 18 19 20 21 22 23 24 25 26 27 28 29 32 33 34 35 36 37 38 39 40 41 42 43 44 45 46,
[48, size=28] 	 1.1808479E-5 	  1 2 3 4 5 6 7 8 9 10 11 12 13 14 15 16 17 18 19 20 21 22 23 24 25 26 27 28,
[49, size=27] 	 0.0069189724 	  1 2 3 4 5 6 7 8 9 10 11 12 13 14 15 16 17 18 19 20 21 22 23 24 25 26 28,
[50, size=26] 	 1.3066786E-5 	  1 2 3 4 5 6 7 8 9 10 11 12 13 14 15 16 17 18 19 20 21 22 23 24 25 28,
[51, size=25] 	 1.054697E-5 	  1 2 3 4 5 6 7 8 9 10 11 12 13 14 15 16 17 18 19 20 21 22 23 24 28,
[52, size=24] 	 0.014488985 	  1 2 3 4 5 6 7 8 9 10 11 12 13 14 15 16 17 18 19 20 21 22 23 28,
[53, size=22] 	 0.0014788442 	  1 2 3 4 5 6 7 8 9 10 11 12 13 14 16 17 18 19 20 21 23 28,
[54, size=16] 	 9.857444E-6 	  1 2 3 4 5 6 7 8 9 10 11 12 13 14 23 28,
[55, size=14] 	 5.6713243E-4 	  1 2 3 4 5 6 7 8 9 10 11 12 13 28,
[56, size=11] 	 6.3647795E-4 	  1 2 3 4 5 6 7 8 9 10 11 12 13 14 15 16 17 18 19 20 21 22 23 24 25 26 27 28 29 30 32 33 34 35 36 37 38 39 40 41 42 43 44 45 46 47 48 49 59 60 61 62,
[57, size=29] 	 4.1076448E-5 	  1 2 3 4 5 6 7 8 9 10 11 12 13 14 15 16 17 18 19 20 21 22 23 24 25 26 27 28 30 33 34 35 45 46,
[58, size=29] 	 9.475278E-6 	  1 2 3 4 5 6 7 8 9 10 11 12 13 14 15 16 17 18 19 20 21 22 23 24 25 26 27 28 30,
[59, size=27] 	 1.7579884E-4 	  1 2 3 4 5 6 7 8 9 10 11 12 13 14 15 16 17 18 19 20 21 22 23 24 25 28 30,
[60, size=14] 	 5.0998875E-4 	  1 2 3 4 5 6 7 8 9 10 11 12 28 30,
[61, size=1] 	 6.2021444E-4 	  1 2 3 4 5 6 7 8 9 10 11 12 13 14 15 16 17 18 19 20 21 22 23 24 25 26 27 28 29 30 31 32 33 34 35 36 37 38 39 40 41 42 43 44 45 46 47 48 49 50 52 53 54 55 56 57 58 59 60 61 62 63,
[62, size=2] 	 0.007440808 	  1 2 3 4 5 6 7 8 9 10 11 12 13 14 15 16 17 18 19 20 21 22 23 24 25 26 27 28 29 30 31 32 33 34 35 36 37 38 39 40 41 42 43 44 45 46 47 48 49 52 53 54 55 56 57 58 59 60 61 62 63,
[63, size=6] 	 0.016047113 	  1 2 3 4 5 6 7 8 9 10 11 12 13 14 15 16 17 18 19 20 21 22 23 24 25 26 27 28 29 30 31 32 33 34 35 36 37 38 39 40 41 42 43 44 45 46 47 48 49 56 57 58 59 60 61 62 63,
[64, size=7] 	 0.103503205 	  1 2 3 4 5 6 7 8 9 10 11 12 13 14 15 16 17 18 19 20 21 22 23 24 25 26 27 28 29 30 31 32 33 34 35 36 37 38 39 40 41 42 43 44 45 46 47 48 49 57 58 59 60 61 62 63,
[65, size=10] 	 0.0017614516 	  1 2 3 4 5 6 7 8 9 10 11 12 13 14 15 16 17 18 19 20 21 22 23 24 25 26 27 28 29 30 31 32 33 34 35 36 37 38 39 40 41 42 43 44 45 46 47 48 49 59 60 61 62,
[66, size=12] 	 0.0022925 	  1 2 3 4 5 6 7 8 9 10 11 12 13 14 15 16 17 18 19 20 21 22 23 24 25 26 27 28 29 30 31 32 33 34 35 36 37 38 39 40 41 42 43 44 45 46 47 48 49 61 62,
[67, size=14] 	 0.037458546 	  1 2 3 4 5 6 7 8 9 10 11 12 13 14 15 16 17 18 19 20 21 22 23 24 25 26 27 28 29 30 31 32 33 34 35 36 37 38 39 40 41 42 43 44 45 46 47 48 49,
[68, size=15] 	 0.001961625 	  1 2 3 4 5 6 7 8 9 10 11 12 13 14 15 16 17 18 19 20 21 22 23 24 25 26 27 28 29 30 31 32 33 34 35 36 37 38 39 40 41 42 43 44 45 46 47 48,
[69, size=31] 	 0.0038499867 	  1 2 3 4 5 6 7 8 9 10 11 12 13 14 15 16 17 18 19 20 21 22 23 24 25 26 27 28 30 31 46,
[70, size=30] 	 0.004902768 	  1 2 3 4 5 6 7 8 9 10 11 12 13 14 15 16 17 18 19 20 21 22 23 24 25 26 27 28 30 31,
[71, size=18] 	 3.9904684E-4 	  1 2 3 4 5 6 7 8 9 10 11 12 13 14 23 28 30 31,
[72, size=4] 	 0.0010886719 	  1 2 3 4 5 6 7 8 9 10 11 12 13 14 15 16 17 18 19 20 21 22 23 24 25 26 27 28 29 30 31 32 33 34 35 36 37 38 39 40 41 42 43 44 45 46 47 48 49 51 52 56 57 58 59 60 61 62 63,
[73, size=31] 	 3.071525E-4 	  1 2 3 4 5 6 7 8 9 10 11 12 13 14 15 16 17 18 19 20 21 22 23 24 25 26 27 28 30 31 46 51,
[74, size=2] 	 4.5275415E-4 	  1 2 3 4 5 6 7 8 9 10 11 12 13 14 15 16 17 18 19 20 21 22 23 24 25 26 27 28 29 30 31 32 33 34 35 36 37 38 39 40 41 42 43 44 45 46 47 48 49 50 51 52 54 56 57 58 59 60 61 62 63,
[75, size=4] 	 0.009135912 	  1 2 3 4 5 6 7 8 9 10 11 12 13 14 15 16 17 18 19 20 21 22 23 24 25 26 27 28 29 30 31 32 33 34 35 36 37 38 39 40 41 42 43 44 45 46 47 48 49 50 51 56 57 58 59 60 61 62 63,
[76, size=8] 	 3.9965415E-4 	  1 2 3 4 5 6 7 8 9 10 11 12 13 14 15 16 17 18 19 20 21 22 23 24 25 26 27 28 29 30 31 32 33 34 35 36 37 38 39 40 41 42 43 44 45 46 47 48 49 50 51 59 60 61 62,
[77, size=17] 	 6.7102944E-4 	  1 2 3 4 5 6 7 8 9 10 11 12 28 30 31 50 51,
[78, size=1] 	 0.003125106 	  1 2 3 4 5 6 7 8 9 10 11 12 13 14 15 16 17 18 19 20 21 22 23 24 25 26 27 28 29 30 31 32 33 34 35 36 37 38 39 40 41 42 43 44 45 46 47 48 49 50 51 52 53 54 56 57 58 59 60 61 62 63,
[79, size=7] 	 0.0010523907 	  1 2 3 4 5 6 7 8 9 10 11 12 13 14 15 16 17 18 19 20 21 22 23 24 25 26 27 28 29 30 31 32 33 34 35 36 37 38 39 40 41 42 43 44 45 46 47 48 49 50 51 53 59 60 61 62,
[80, size=1] 	 0.004748307 	  1 2 3 4 5 6 7 8 9 10 11 12 13 14 15 16 17 18 19 20 21 22 23 24 25 26 27 28 29 30 31 32 33 34 35 36 37 38 39 40 41 42 43 44 45 46 47 48 49 50 51 52 53 55 56 57 58 59 60 61 62 63,
[81, size=1] 	 0.031111915 	  1 2 3 4 5 6 7 8 9 10 11 12 13 14 15 16 17 18 19 20 21 22 23 24 25 26 27 28 29 30 31 32 33 34 35 36 37 38 39 40 41 42 43 44 45 46 47 48 49 50 51 52 53 54 55 57 58 59 60 61 62 63,
[82, size=2] 	 0.0018342516 	  1 2 3 4 5 6 7 8 9 10 11 12 13 14 15 16 17 18 19 20 21 22 23 24 25 26 27 28 29 30 31 32 33 34 35 36 37 38 39 40 41 42 43 44 45 46 47 48 49 50 51 52 53 54 55 57 58 59 60 61 62,
[83, size=9] 	 3.294305E-5 	  1 2 3 4 5 6 7 8 9 10 11 12 13 14 15 16 17 18 19 20 21 22 23 24 25 26 27 28 29 30 31 32 33 34 35 36 37 38 39 40 41 42 43 44 45 46 47 48 50 51 52 53 54 55,
[84, size=10] 	 1.6243763E-4 	  1 2 3 4 5 6 7 8 9 10 11 12 13 14 15 16 17 18 19 20 21 22 23 24 25 26 27 28 29 30 31 32 33 34 35 36 37 38 39 40 41 42 43 44 45 46 47 50 51 52 53 54 55,
[85, size=11] 	 0.0012467724 	  1 2 3 4 5 6 7 8 9 10 11 12 13 14 15 16 17 18 19 20 21 22 23 24 25 26 27 28 29 30 31 32 33 34 35 36 37 38 39 40 41 42 43 44 45 46 50 51 52 53 54 55,
[86, size=1] 	 0.09000264 	  1 2 3 4 5 6 7 8 9 10 11 12 13 14 15 16 17 18 19 20 21 22 23 24 25 26 27 28 29 30 31 32 33 34 35 36 37 38 39 40 41 42 43 44 45 46 47 48 49 50 51 52 53 54 55 56 57 58 59 60 61 62,
[87, size=3] 	 0.0030008678 	  1 2 3 4 5 6 7 8 9 10 11 12 13 14 15 16 17 18 19 20 21 22 23 24 25 26 27 28 29 30 31 32 33 34 35 36 37 38 39 40 41 42 43 44 45 46 47 48 49 50 51 52 53 54 55 56 59 60 61 62,
[88, size=5] 	 0.0011678444 	  1 2 3 4 5 6 7 8 9 10 11 12 13 14 15 16 17 18 19 20 21 22 23 24 25 26 27 28 29 30 31 32 33 34 35 36 37 38 39 40 41 42 43 44 45 46 47 48 49 50 51 52 53 54 55 56 61 62,
[89, size=7] 	 0.06694615 	  1 2 3 4 5 6 7 8 9 10 11 12 13 14 15 16 17 18 19 20 21 22 23 24 25 26 27 28 29 30 31 32 33 34 35 36 37 38 39 40 41 42 43 44 45 46 47 48 49 50 51 52 53 54 55 56,
[90, size=10] 	 0.0034549038 	  1 2 3 4 5 6 7 8 9 10 11 12 13 14 15 16 17 18 19 20 21 22 23 24 25 26 27 28 29 30 31 32 33 34 35 36 37 38 39 40 41 42 43 44 45 46 50 51 52 53 54 55 56,
[91, size=2] 	 0.063945554 	  1 2 3 4 5 6 7 8 9 10 11 12 13 14 15 16 17 18 19 20 21 22 23 24 25 26 27 28 29 30 31 32 33 34 35 36 37 38 39 40 41 42 43 44 45 46 47 48 49 50 51 52 53 54 55 56 59 60 61 62 63,
[92, size=5] 	 0.0057614003 	  1 2 3 4 5 6 7 8 9 10 11 12 13 14 15 16 17 18 19 20 21 22 23 24 25 26 27 28 29 30 31 32 33 34 35 36 37 38 39 40 41 42 43 44 45 46 47 48 49 50 51 52 53 54 55 56 62 63,
[93, size=6] 	 0.011747365 	  1 2 3 4 5 6 7 8 9 10 11 12 13 14 15 16 17 18 19 20 21 22 23 24 25 26 27 28 29 30 31 32 33 34 35 36 37 38 39 40 41 42 43 44 45 46 47 48 49 50 51 52 53 54 55 56 63,
[94, size=7] 	 0.0017093614 	  1 2 3 4 5 6 7 8 9 10 11 12 13 14 15 16 17 18 19 20 21 22 23 24 25 26 27 28 29 30 31 32 33 34 35 36 37 38 39 40 41 42 43 44 45 46 47 48 50 51 52 53 54 55 56 63,
[95, size=1] 	 0.0060335095 	  1 2 3 4 5 6 7 8 9 10 11 12 13 14 15 16 17 18 19 20 21 22 23 24 25 26 27 28 29 30 31 32 33 34 35 36 37 38 39 40 41 42 43 44 45 46 47 48 49 50 51 52 53 54 55 56 58 59 60 61 62 63,
[96, size=4] 	 0.0014309803 	  1 2 3 4 5 6 7 8 9 10 11 12 13 14 15 16 17 18 19 20 21 22 23 24 25 26 27 28 29 30 31 32 33 34 35 36 37 38 39 40 41 42 43 44 45 46 47 48 49 50 51 52 53 54 55 56 58 62 63,
[97, size=8] 	 1.436123E-4 	  1 2 3 4 5 6 7 8 9 10 11 12 13 14 15 16 17 18 19 20 21 22 23 24 25 26 27 28 29 30 31 32 33 34 35 36 37 38 39 40 41 42 43 44 45 46 50 51 52 53 54 55 56 58 63,
[98, size=1] 	 0.014929449 	  1 2 3 4 5 6 7 8 9 10 11 12 13 14 15 16 17 18 19 20 21 22 23 24 25 26 27 28 29 30 31 32 33 34 35 36 37 38 39 40 41 42 43 44 45 46 47 48 49 50 51 52 53 54 55 56 57 58 59 61 62 63,
[99, size=2] 	 0.023972964 	  1 2 3 4 5 6 7 8 9 10 11 12 13 14 15 16 17 18 19 20 21 22 23 24 25 26 27 28 29 30 31 32 33 34 35 36 37 38 39 40 41 42 43 44 45 46 47 48 49 50 51 52 53 54 55 56 57 58 61 62 63,
[100, size=3] 	 0.017764444 	  1 2 3 4 5 6 7 8 9 10 11 12 13 14 15 16 17 18 19 20 21 22 23 24 25 26 27 28 29 30 31 32 33 34 35 36 37 38 39 40 41 42 43 44 45 46 47 48 49 50 51 52 53 54 55 56 57 58 62 63,
[101, size=4] 	 0.0041329633 	  1 2 3 4 5 6 7 8 9 10 11 12 13 14 15 16 17 18 19 20 21 22 23 24 25 26 27 28 29 30 31 32 33 34 35 36 37 38 39 40 41 42 43 44 45 46 47 48 49 50 51 52 53 54 55 56 57 58 63,
[102, size=1] 	 0.011772142 	  1 2 3 4 5 6 7 8 9 10 11 12 13 14 15 16 17 18 19 20 21 22 23 24 25 26 27 28 29 30 31 32 33 34 35 36 37 38 39 40 41 42 43 44 45 46 47 48 49 50 51 52 53 54 55 56 57 58 60 61 62 63,
[103, size=2] 	 0.0014219843 	  1 2 3 4 5 6 7 8 9 10 11 12 13 14 15 16 17 18 19 20 21 22 23 24 25 26 27 28 29 30 31 32 33 34 35 36 37 38 39 40 41 42 43 44 45 46 47 48 49 50 51 52 53 54 55 56 57 58 60 62 63,
[104, size=3] 	 0.0014971459 	  1 2 3 4 5 6 7 8 9 10 11 12 13 14 15 16 17 18 19 20 21 22 23 24 25 26 27 28 29 30 31 32 33 34 35 36 37 38 39 40 41 42 43 44 45 46 47 48 49 50 51 52 53 54 55 56 57 58 60 63,
[105, size=1] 	 0.020909507 	  1 2 3 4 5 6 7 8 9 10 11 12 13 14 15 16 17 18 19 20 21 22 23 24 25 26 27 28 29 30 31 32 33 34 35 36 37 38 39 40 41 42 43 44 45 46 47 48 49 50 51 52 53 54 55 56 57 58 59 60 62 63,
[106, size=2] 	 0.01751337 	  1 2 3 4 5 6 7 8 9 10 11 12 13 14 15 16 17 18 19 20 21 22 23 24 25 26 27 28 29 30 31 32 33 34 35 36 37 38 39 40 41 42 43 44 45 46 47 48 49 50 51 52 53 54 55 56 57 58 59 60 63,
[107, size=1] 	 0.059746817 	  1 2 3 4 5 6 7 8 9 10 11 12 13 14 15 16 17 18 19 20 21 22 23 24 25 26 27 28 29 30 31 32 33 34 35 36 37 38 39 40 41 42 43 44 45 46 47 48 49 50 51 52 53 54 55 56 57 58 59 60 61 63,
[108, size=1] 	 0.09783014 	  1 2 3 4 5 6 7 8 9 10 11 12 13 14 15 16 17 18 19 20 21 22 23 24 25 26 27 28 29 30 31 32 33 34 35 36 37 38 39 40 41 42 43 44 45 46 47 48 50 51 52 53 54 55 56 57 58 59 60 61 62 63,
[109, size=2] 	 0.100384705 	  1 2 3 4 5 6 7 8 9 10 11 12 13 14 15 16 17 18 19 20 21 22 23 24 25 26 27 28 29 30 31 32 33 34 35 36 37 38 39 40 41 42 43 44 45 46 49 50 51 52 53 54 55 56 57 58 59 60 61 62 63,
[110, size=1] 	 6.8532664E-4 	  1 2 3 4 5 6 7 8 9 10 11 12 13 14 15 16 17 18 19 20 21 22 23 24 25 26 27 28 29 30 31 32 33 34 35 36 37 38 39 40 41 42 43 44 45 46 48 49 50 51 52 53 54 55 56 57 58 59 60 61 62 63,
[111, size=1] 	 0.08823983 	  1 2 3 4 5 6 7 8 9 10 11 12 13 14 15 16 17 18 19 20 21 22 23 24 25 26 27 28 30 31 32 33 34 35 36 37 38 39 40 41 42 43 44 45 46 47 48 49 50 51 52 53 54 55 56 57 58 59 60 61 62 63,
[112, size=20] 	 0.0010034846 	  1 2 3 4 5 6 7 8 9 10 11 12 13 14 15 16 17 18 19 20 21 22 23 28 30 31 47 48 49 50 51 52 53 54 55 56 57 58 59 60 61 62 63,
[113, size=1] 	 0.0012938596 	  1 2 3 4 5 6 7 8 9 10 11 12 13 14 15 16 17 18 19 20 21 22 23 24 25 26 27 28 29 30 31 32 33 34 35 36 37 39 40 41 42 43 44 45 46 47 48 49 50 51 52 53 54 55 56 57 58 59 60 61 62 63,
[114, size=2] 	 0.001818515 	  1 2 3 4 5 6 7 8 9 10 11 12 13 14 15 16 17 18 19 20 21 22 23 24 25 26 27 28 29 30 31 32 33 34 35 36 39 40 41 42 43 44 45 46 47 48 49 50 51 52 53 54 55 56 57 58 59 60 61 62 63,
[115, size=3] 	 3.7832666E-4 	  1 2 3 4 5 6 7 8 9 10 11 12 13 14 15 16 17 18 19 20 21 22 23 24 25 26 27 28 29 30 31 33 34 35 36 39 40 41 42 43 44 45 46 47 48 49 50 51 52 53 54 55 56 57 58 59 60 61 62 63,
[116, size=5] 	 0.0021085173 	  1 2 3 4 5 6 7 8 9 10 11 12 13 14 15 16 17 18 19 20 21 22 23 24 25 26 27 28 29 30 31 33 34 35 36 41 42 43 44 45 46 47 48 49 50 51 52 53 54 55 56 57 58 59 60 61 62 63,
[117, size=6] 	 4.0965324E-4 	  1 2 3 4 5 6 7 8 9 10 11 12 13 14 15 16 17 18 19 20 21 22 23 24 25 26 27 28 29 30 31 33 34 35 36 41 42 44 45 46 47 48 49 50 51 52 53 54 55 56 57 58 59 60 61 62 63,
[118, size=9] 	 6.475219E-4 	  1 2 3 4 5 6 7 8 9 10 11 12 13 14 15 16 17 18 19 20 21 22 23 24 25 26 27 28 29 30 31 33 34 35 41 45 46 47 48 49 50 51 52 53 54 55 56 57 58 59 60 61 62 63,
[119, size=11] 	 7.629932E-4 	  1 2 3 4 5 6 7 8 9 10 11 12 13 14 15 16 17 18 19 20 21 22 23 24 25 26 27 28 29 30 31 33 35 45 46 47 48 49 50 51 52 53 54 55 56 57 58 59 60 61 62 63,
[120, size=12] 	 0.0014943681 	  1 2 3 4 5 6 7 8 9 10 11 12 13 14 15 16 17 18 19 20 21 22 23 24 25 26 27 28 29 30 31 35 45 46 47 48 49 50 51 52 53 54 55 56 57 58 59 60 61 62 63,
[121, size=13] 	 0.0065759 	  1 2 3 4 5 6 7 8 9 10 11 12 13 14 15 16 17 18 19 20 21 22 23 24 25 26 27 28 29 30 31 45 46 47 48 49 50 51 52 53 54 55 56 57 58 59 60 61 62 63,
[122, size=14] 	 0.012223812 	  1 2 3 4 5 6 7 8 9 10 11 12 13 14 15 16 17 18 19 20 21 22 23 24 25 26 27 28 29 30 31 46 47 48 49 50 51 52 53 54 55 56 57 58 59 60 61 62 63,
[123, size=15] 	 0.07103854 	  1 2 3 4 5 6 7 8 9 10 11 12 13 14 15 16 17 18 19 20 21 22 23 24 25 26 27 28 29 30 31 47 48 49 50 51 52 53 54 55 56 57 58 59 60 61 62 63,
[124, size=19] 	 0.011235621 	  1 2 3 4 5 6 7 8 9 10 11 12 13 14 15 16 17 18 19 20 21 22 23 28 29 30 31 47 48 49 50 51 52 53 54 55 56 57 58 59 60 61 62 63,
[125, size=2] 	 8.1937754E-4 	  1 2 3 4 5 6 7 8 9 10 11 12 13 14 15 16 17 18 19 20 21 22 23 24 25 26 27 28 29 30 31 33 34 35 36 38 39 40 41 42 43 44 45 46 47 48 49 50 51 52 53 54 55 56 57 58 59 60 61 62 63,
[126, size=12] 	 0.0010011515 	  1 2 3 4 5 6 7 8 9 10 11 12 13 14 15 16 17 18 19 20 21 22 23 24 25 26 27 28 29 30 31 38 45 46 47 48 49 50 51 52 53 54 55 56 57 58 59 60 61 62 63,
[127, size=2] 	 0.001261388 	  1 2 3 4 5 6 7 8 9 10 11 12 13 14 15 16 17 18 19 20 21 22 23 24 25 26 27 28 29 30 31 33 34 35 36 37 38 40 41 42 43 44 45 46 47 48 49 50 51 52 53 54 55 56 57 58 59 60 61 62 63,
[128, size=11] 	 4.8588152E-4 	  1 2 3 4 5 6 7 8 9 10 11 12 13 14 15 16 17 18 19 20 21 22 23 24 25 26 27 28 29 30 31 37 38 45 46 47 48 49 50 51 52 53 54 55 56 57 58 59 60 61 62 63,
[129, size=17] 	 1.0806609E-4 	  1 2 3 4 5 6 7 8 9 10 11 12 13 14 15 16 17 18 19 20 21 22 23 28 29 30 31 37 38 47 48 49 50 51 52 53 54 55 56 57 58 59 60 61 62 63,
[130, size=2] 	 1.7002509E-4 	  1 2 3 4 5 6 7 8 9 10 11 12 13 14 15 16 17 18 19 20 21 22 23 24 25 26 27 28 29 30 31 32 33 34 35 36 37 38 41 42 43 44 45 46 47 48 49 50 51 52 53 54 55 56 57 58 59 60 61 62 63,
[131, size=10] 	 3.67276E-4 	  1 2 3 4 5 6 7 8 9 10 11 12 13 14 15 16 17 18 19 20 21 22 23 24 25 26 27 28 29 30 31 32 37 38 45 46 47 48 49 50 51 52 53 54 55 56 57 58 59 60 61 62 63,
[132, size=16] 	 3.9941323E-4 	  1 2 3 4 5 6 7 8 9 10 11 12 13 14 15 16 17 18 19 20 21 22 23 28 29 30 31 32 37 38 47 48 49 50 51 52 53 54 55 56 57 58 59 60 61 62 63,
[133, size=1] 	 0.0015755119 	  1 2 3 4 5 6 7 8 9 10 11 12 13 14 15 16 17 18 19 20 21 22 23 24 25 26 27 28 29 30 31 32 33 34 35 36 37 38 39 41 42 43 44 45 46 47 48 49 50 51 52 53 54 55 56 57 58 59 60 61 62 63,
[134, size=1] 	 2.0073417E-4 	  1 2 3 4 5 6 7 8 9 10 11 12 13 14 15 16 17 18 19 20 21 22 23 24 25 26 27 28 29 30 31 32 33 34 35 36 37 38 39 40 41 42 44 45 46 47 48 49 50 51 52 53 54 55 56 57 58 59 60 61 62 63,
[135, size=8] 	 0.0023949596 	  1 2 3 4 5 6 7 8 9 10 11 12 13 14 15 16 17 18 19 20 21 22 23 24 25 26 27 28 29 30 31 32 37 38 39 40 45 46 47 48 49 50 51 52 53 54 55 56 57 58 59 60 61 62 63,
[136, size=10] 	 6.3827867E-4 	  1 2 3 4 5 6 7 8 9 10 11 12 13 14 15 16 17 18 19 20 21 22 23 24 25 26 27 28 29 30 31 32 37 38 39 40 47 48 49 50 51 52 53 54 55 56 57 58 59 60 61 62 63,
[137, size=12] 	 8.0418635E-5 	  1 2 3 4 5 6 7 8 9 10 11 12 13 14 15 16 17 18 19 20 21 22 23 24 25 28 29 30 31 32 37 38 39 40 47 48 49 50 51 52 53 54 55 56 57 58 59 60 61 62 63,
[138, size=1] 	 0.0026955402 	  1 2 3 4 5 6 7 8 9 10 11 12 13 14 15 16 17 18 19 20 21 22 23 24 25 26 27 28 29 30 31 32 33 34 35 36 37 38 39 40 41 42 43 45 46 47 48 49 50 51 52 53 54 55 56 57 58 59 60 61 62 63,
[139, size=4] 	 4.5888528E-4 	  1 2 3 4 5 6 7 8 9 10 11 12 13 14 15 16 17 18 19 20 21 22 23 24 25 26 27 28 29 30 31 32 33 34 35 37 38 39 40 43 45 46 47 48 49 50 51 52 53 54 55 56 57 58 59 60 61 62 63,
[140, size=7] 	 5.005217E-4 	  1 2 3 4 5 6 7 8 9 10 11 12 13 14 15 16 17 18 19 20 21 22 23 24 25 26 27 28 29 30 31 32 37 38 39 40 43 45 46 47 48 49 50 51 52 53 54 55 56 57 58 59 60 61 62 63,
[141, size=1] 	 1.3925399E-4 	  1 2 3 4 5 6 7 8 9 10 11 12 13 14 15 16 17 18 19 20 21 22 23 24 25 26 27 28 29 30 31 32 33 34 35 37 38 39 40 41 42 43 44 45 46 47 48 49 50 51 52 53 54 55 56 57 58 59 60 61 62 63,
[142, size=6] 	 4.2805517E-5 	  1 2 3 4 5 6 7 8 9 10 11 12 13 14 15 16 17 18 19 20 21 22 23 24 25 26 27 28 29 30 31 32 37 38 39 40 43 44 45 46 47 48 49 50 51 52 53 54 55 56 57 58 59 60 61 62 63,
[143, size=10] 	 4.4789803E-4 	  1 2 3 4 5 6 7 8 9 10 11 12 13 14 15 16 17 18 19 20 21 22 23 24 25 28 29 30 31 32 37 38 39 40 43 44 47 48 49 50 51 52 53 54 55 56 57 58 59 60 61 62 63,
[144, size=1] 	 9.48131E-4 	  1 2 3 4 5 6 7 8 9 10 11 12 13 14 15 16 17 18 19 20 21 22 23 24 25 26 27 28 29 30 31 32 33 34 35 36 37 38 39 40 41 43 44 45 46 47 48 49 50 51 52 53 54 55 56 57 58 59 60 61 62 63,
[145, size=5] 	 8.5089705E-6 	  1 2 3 4 5 6 7 8 9 10 11 12 13 14 15 16 17 18 19 20 21 22 23 24 25 26 27 28 29 30 31 32 36 37 38 39 40 43 44 45 46 47 48 49 50 51 52 53 54 55 56 57 58 59 60 61 62 63,
[146, size=1] 	 0.0011196702 	  1 2 3 4 5 6 7 8 9 10 11 12 13 14 15 16 17 18 19 20 21 22 23 24 25 26 27 28 29 30 31 32 33 34 35 36 37 38 39 40 42 43 44 45 46 47 48 49 50 51 52 53 54 55 56 57 58 59 60 61 62 63,
[147, size=2] 	 2.3161825E-4 	  1 2 3 4 5 6 7 8 9 10 11 12 13 14 15 16 17 18 19 20 21 22 23 24 25 26 27 28 29 30 31 32 35 36 37 38 39 40 41 42 43 44 45 46 47 48 49 50 51 52 53 54 55 56 57 58 59 60 61 62 63,
[148, size=1] 	 7.185425E-4 	  1 2 3 4 5 6 7 8 9 10 11 12 13 14 15 16 17 18 19 20 21 22 23 24 25 26 27 28 29 30 31 32 34 35 36 37 38 39 40 41 42 43 44 45 46 47 48 49 50 51 52 53 54 55 56 57 58 59 60 61 62 63,
[149, size=1] 	 0.007185034 	  1 2 3 4 5 6 7 8 9 10 11 12 13 14 15 16 17 18 19 20 21 22 23 24 25 26 27 28 29 30 31 32 33 34 36 37 38 39 40 41 42 43 44 45 46 47 48 49 50 51 52 53 54 55 56 57 58 59 60 61 62 63,
[150, size=1] 	 0.010996495 	  1 2 3 4 5 6 7 8 9 10 11 12 13 14 15 16 17 18 19 20 21 22 23 24 25 26 27 28 29 30 31 32 33 34 35 36 37 38 39 40 41 42 43 44 46 47 48 49 50 51 52 53 54 55 56 57 58 59 60 61 62 63,
[151, size=2] 	 0.0029274444 	  1 2 3 4 5 6 7 8 9 10 11 12 13 14 15 16 17 18 19 20 21 22 23 24 25 26 27 28 29 30 31 32 33 34 35 36 37 38 39 40 41 42 43 44 47 48 49 50 51 52 53 54 55 56 57 58 59 60 61 62 63,
[152, size=4] 	 3.0763497E-4 	  1 2 3 4 5 6 7 8 9 10 11 12 13 14 15 16 17 18 19 20 21 22 23 24 25 28 29 30 31 32 33 34 35 36 37 38 39 40 41 42 43 44 47 48 49 50 51 52 53 54 55 56 57 58 59 60 61 62 63,
[153, size=1] 	 0.023694046 	  1 2 3 4 5 6 7 8 9 10 11 12 13 14 15 16 17 18 19 20 21 22 23 24 25 26 27 28 29 30 31 32 33 34 35 36 37 38 39 40 41 42 43 44 45 47 48 49 50 51 52 53 54 55 56 57 58 59 60 61 62 63,
[154, size=5] 	 1.8299099E-4 	  1 2 3 4 5 6 7 8 9 10 11 12 13 14 15 16 17 18 19 20 21 22 23 28 29 30 31 32 33 34 35 36 37 38 39 40 41 42 43 44 45 47 48 49 50 51 52 53 54 55 56 57 58 59 60 61 62 63,
[155, size=1] 	 0.06304352 	  1 2 3 4 5 6 7 8 9 10 11 12 13 14 15 16 17 18 19 20 21 22 23 24 25 26 28 29 30 31 32 33 34 35 36 37 38 39 40 41 42 43 44 45 46 47 48 49 50 51 52 53 54 55 56 57 58 59 60 61 62 63,
[156, size=4] 	 6.7524076E-4 	  1 2 3 4 5 6 7 8 9 10 11 12 13 14 15 16 17 18 19 20 21 22 23 28 29 30 31 32 33 34 35 36 37 38 39 40 41 42 43 44 45 46 47 48 49 50 51 52 53 54 55 56 57 58 59 60 61 62 63,
[157, size=5] 	 1.0918465E-4 	  1 2 3 4 5 6 7 8 9 10 11 12 13 14 16 17 18 19 20 21 22 23 28 29 30 31 32 33 34 35 36 37 38 39 40 41 42 43 44 45 46 47 48 49 50 51 52 53 54 55 56 57 58 59 60 61 62 63,
[158, size=8] 	 1.215441E-4 	  1 2 3 4 5 6 7 8 9 10 11 12 13 14 16 19 20 21 23 28 29 30 31 32 33 34 35 36 37 38 39 40 41 42 43 44 45 46 47 48 49 50 51 52 53 54 55 56 57 58 59 60 61 62 63,
[159, size=10] 	 5.613589E-4 	  1 2 3 4 5 6 7 8 9 10 11 12 13 14 20 21 23 28 29 30 31 32 33 34 35 36 37 38 39 40 41 42 43 44 45 46 47 48 49 50 51 52 53 54 55 56 57 58 59 60 61 62 63,
[160, size=11] 	 8.953306E-4 	  1 2 3 4 5 6 7 8 9 10 11 12 13 14 21 23 28 29 30 31 32 33 34 35 36 37 38 39 40 41 42 43 44 45 46 47 48 49 50 51 52 53 54 55 56 57 58 59 60 61 62 63,
[161, size=12] 	 0.0020215174 	  1 2 3 4 5 6 7 8 9 10 11 12 13 14 23 28 29 30 31 32 33 34 35 36 37 38 39 40 41 42 43 44 45 46 47 48 49 50 51 52 53 54 55 56 57 58 59 60 61 62 63,
[162, size=13] 	 0.0019263303 	  1 2 3 4 5 6 7 8 9 10 11 12 13 14 28 29 30 31 32 33 34 35 36 37 38 39 40 41 42 43 44 45 46 47 48 49 50 51 52 53 54 55 56 57 58 59 60 61 62 63,
[163, size=15] 	 0.005598638 	  1 2 3 4 5 6 7 8 9 10 11 12 28 29 30 31 32 33 34 35 36 37 38 39 40 41 42 43 44 45 46 47 48 49 50 51 52 53 54 55 56 57 58 59 60 61 62 63,
[164, size=16] 	 2.757833E-4 	  1 2 3 4 6 7 8 9 10 11 12 28 29 30 31 32 33 34 35 36 37 38 39 40 41 42 43 44 45 46 47 48 49 50 51 52 53 54 55 56 57 58 59 60 61 62 63,
[165, size=1] 	 0.027369896 	  1 2 3 4 5 6 7 8 9 10 11 12 13 14 15 16 17 18 19 20 21 22 23 24 25 27 28 29 30 31 32 33 34 35 36 37 38 39 40 41 42 43 44 45 46 47 48 49 50 51 52 53 54 55 56 57 58 59 60 61 62 63,
[166, size=2] 	 0.0010124281 	  1 2 3 4 5 6 7 8 9 10 11 12 13 14 15 16 17 18 19 20 21 22 23 24 27 28 29 30 31 32 33 34 35 36 37 38 39 40 41 42 43 44 45 46 47 48 49 50 51 52 53 54 55 56 57 58 59 60 61 62 63,
[167, size=3] 	 0.027907988 	  1 2 3 4 5 6 7 8 9 10 11 12 13 14 15 16 17 18 19 20 21 22 23 27 28 29 30 31 32 33 34 35 36 37 38 39 40 41 42 43 44 45 46 47 48 49 50 51 52 53 54 55 56 57 58 59 60 61 62 63,
[168, size=4] 	 5.8195984E-4 	  1 2 3 4 5 6 7 8 9 10 11 12 13 14 16 17 18 19 20 21 22 23 27 28 29 30 31 32 33 34 35 36 37 38 39 40 41 42 43 44 45 46 47 48 49 50 51 52 53 54 55 56 57 58 59 60 61 62 63,
[169, size=12] 	 0.0013079527 	  1 2 3 4 5 6 7 8 9 10 11 12 13 14 27 28 29 30 31 32 33 34 35 36 37 38 39 40 41 42 43 44 45 46 47 48 49 50 51 52 53 54 55 56 57 58 59 60 61 62 63,
[170, size=1] 	 0.0013124902 	  1 2 3 4 5 6 7 8 9 10 11 12 13 14 15 16 17 18 19 20 21 22 23 24 26 27 28 29 30 31 32 33 34 35 36 37 38 39 40 41 42 43 44 45 46 47 48 49 50 51 52 53 54 55 56 57 58 59 60 61 62 63,
[171, size=2] 	 0.010566845 	  1 2 3 4 5 6 7 8 9 10 11 12 13 14 15 16 17 18 19 20 21 22 23 26 27 28 29 30 31 32 33 34 35 36 37 38 39 40 41 42 43 44 45 46 47 48 49 50 51 52 53 54 55 56 57 58 59 60 61 62 63,
[172, size=10] 	 1.009838E-4 	  1 2 3 4 5 6 7 8 9 10 11 12 13 14 23 26 27 28 29 30 31 32 33 34 35 36 37 38 39 40 41 42 43 44 45 46 47 48 49 50 51 52 53 54 55 56 57 58 59 60 61 62 63,
[173, size=1] 	 9.787193E-4 	  1 2 3 4 5 6 7 8 9 10 11 12 13 14 15 16 17 18 19 20 21 22 23 25 26 27 28 29 30 31 32 33 34 35 36 37 38 39 40 41 42 43 44 45 46 47 48 49 50 51 52 53 54 55 56 57 58 59 60 61 62 63,
[174, size=1] 	 9.817748E-4 	  1 2 3 4 5 6 7 8 9 10 11 12 13 14 16 17 18 19 20 21 22 23 24 25 26 27 28 29 30 31 32 33 34 35 36 37 38 39 40 41 42 43 44 45 46 47 48 49 50 51 52 53 54 55 56 57 58 59 60 61 62 63,
[175, size=5] 	 3.0724685E-5 	  1 2 3 4 5 6 7 8 9 10 11 12 13 14 19 20 21 23 24 25 26 27 28 29 30 31 32 33 34 35 36 37 38 39 40 41 42 43 44 45 46 47 48 49 50 51 52 53 54 55 56 57 58 59 60 61 62 63,
[176, size=8] 	 0.046620324 	  1 2 3 4 5 6 7 8 9 10 11 12 13 14 23 24 25 26 27 28 29 30 31 32 33 34 35 36 37 38 39 40 41 42 43 44 45 46 47 48 49 50 51 52 53 54 55 56 57 58 59 60 61 62 63,
[177, size=12] 	 0.0017235422 	  1 2 3 4 6 7 8 9 10 11 12 24 25 26 27 28 29 30 31 32 33 34 35 36 37 38 39 40 41 42 43 44 45 46 47 48 49 50 51 52 53 54 55 56 57 58 59 60 61 62 63,
[178, size=1] 	 8.039074E-4 	  1 2 3 4 5 6 7 8 9 10 11 12 13 14 15 16 17 18 19 20 21 23 24 25 26 27 28 29 30 31 32 33 34 35 36 37 38 39 40 41 42 43 44 45 46 47 48 49 50 51 52 53 54 55 56 57 58 59 60 61 62 63,
[179, size=7] 	 9.683068E-4 	  1 2 3 4 5 6 7 8 9 10 11 12 13 14 15 23 24 25 26 27 28 29 30 31 32 33 34 35 36 37 38 39 40 41 42 43 44 45 46 47 48 49 50 51 52 53 54 55 56 57 58 59 60 61 62 63,
[180, size=1] 	 4.1478535E-5 	  1 2 3 4 5 6 7 8 9 10 11 12 13 14 15 16 18 19 20 21 22 23 24 25 26 27 28 29 30 31 32 33 34 35 36 37 38 39 40 41 42 43 44 45 46 47 48 49 50 51 52 53 54 55 56 57 58 59 60 61 62 63,
[181, size=2] 	 2.2538214E-5 	  1 2 3 4 5 6 7 8 9 10 11 12 13 14 15 16 19 20 21 22 23 24 25 26 27 28 29 30 31 32 33 34 35 36 37 38 39 40 41 42 43 44 45 46 47 48 49 50 51 52 53 54 55 56 57 58 59 60 61 62 63,
[182, size=1] 	 0.001079489 	  1 2 3 4 5 6 7 8 9 10 11 12 13 14 15 16 17 19 20 21 22 23 24 25 26 27 28 29 30 31 32 33 34 35 36 37 38 39 40 41 42 43 44 45 46 47 48 49 50 51 52 53 54 55 56 57 58 59 60 61 62 63,
[183, size=5] 	 8.4236024E-5 	  1 2 3 4 5 6 7 8 9 10 11 12 13 14 15 17 22 23 24 25 26 27 28 29 30 31 32 33 34 35 36 37 38 39 40 41 42 43 44 45 46 47 48 49 50 51 52 53 54 55 56 57 58 59 60 61 62 63,
[184, size=1] 	 0.002008996 	  1 2 3 4 5 6 7 8 9 10 11 12 13 14 15 17 18 19 20 21 22 23 24 25 26 27 28 29 30 31 32 33 34 35 36 37 38 39 40 41 42 43 44 45 46 47 48 49 50 51 52 53 54 55 56 57 58 59 60 61 62 63,
[185, size=4] 	 4.617024E-5 	  1 2 3 4 5 6 7 8 9 10 11 12 13 14 15 17 18 22 23 24 25 26 27 28 29 30 31 32 33 34 35 36 37 38 39 40 41 42 43 44 45 46 47 48 49 50 51 52 53 54 55 56 57 58 59 60 61 62 63,
[186, size=1] 	 0.0011359492 	  1 2 3 4 5 6 7 8 9 10 11 12 13 14 15 16 17 18 20 21 22 23 24 25 26 27 28 29 30 31 32 33 34 35 36 37 38 39 40 41 42 43 44 45 46 47 48 49 50 51 52 53 54 55 56 57 58 59 60 61 62 63,
[187, size=1] 	 0.0019249192 	  1 2 3 4 5 6 7 8 9 10 11 12 13 14 15 16 17 18 19 21 22 23 24 25 26 27 28 29 30 31 32 33 34 35 36 37 38 39 40 41 42 43 44 45 46 47 48 49 50 51 52 53 54 55 56 57 58 59 60 61 62 63,
[188, size=2] 	 8.608715E-5 	  1 2 3 4 5 6 7 8 9 10 11 12 13 14 15 16 17 18 19 22 23 24 25 26 27 28 29 30 31 32 33 34 35 36 37 38 39 40 41 42 43 44 45 46 47 48 49 50 51 52 53 54 55 56 57 58 59 60 61 62 63,
[189, size=1] 	 0.0028596201 	  1 2 3 4 5 6 7 8 9 10 11 12 13 14 15 16 17 18 19 20 22 23 24 25 26 27 28 29 30 31 32 33 34 35 36 37 38 39 40 41 42 43 44 45 46 47 48 49 50 51 52 53 54 55 56 57 58 59 60 61 62 63,
[190, size=1] 	 0.043916713 	  1 2 3 4 5 6 7 8 9 10 11 12 13 14 15 16 17 18 19 20 21 22 24 25 26 27 28 29 30 31 32 33 34 35 36 37 38 39 40 41 42 43 44 45 46 47 48 49 50 51 52 53 54 55 56 57 58 59 60 61 62 63,
[191, size=1] 	 0.005056089 	  1 2 3 4 5 6 7 8 9 10 11 12 13 15 16 17 18 19 20 21 22 23 24 25 26 27 28 29 30 31 32 33 34 35 36 37 38 39 40 41 42 43 44 45 46 47 48 49 50 51 52 53 54 55 56 57 58 59 60 61 62 63,
[192, size=2] 	 0.038911946 	  1 2 3 4 5 6 7 8 9 10 11 12 15 16 17 18 19 20 21 22 23 24 25 26 27 28 29 30 31 32 33 34 35 36 37 38 39 40 41 42 43 44 45 46 47 48 49 50 51 52 53 54 55 56 57 58 59 60 61 62 63,
[193, size=1] 	 0.0017562577 	  1 2 3 4 6 7 8 9 10 11 12 13 14 15 16 17 18 19 20 21 22 23 24 25 26 27 28 29 30 31 32 33 34 35 36 37 38 39 40 41 42 43 44 45 46 47 48 49 50 51 52 53 54 55 56 57 58 59 60 61 62 63,
[194, size=1] 	 8.552348E-4 	  1 2 3 4 5 7 8 9 10 11 12 13 14 15 16 17 18 19 20 21 22 23 24 25 26 27 28 29 30 31 32 33 34 35 36 37 38 39 40 41 42 43 44 45 46 47 48 49 50 51 52 53 54 55 56 57 58 59 60 61 62 63,
[195, size=1] 	 0.0010776082 	  1 2 3 4 5 6 7 8 9 11 12 13 14 15 16 17 18 19 20 21 22 23 24 25 26 27 28 29 30 31 32 33 34 35 36 37 38 39 40 41 42 43 44 45 46 47 48 49 50 51 52 53 54 55 56 57 58 59 60 61 62 63,
;
END; [Splits]

BEGIN Network;
DIMENSIONS ntax=63 nvertices=1164 nedges=2131;
DRAW to_scale rotate=3.3300881;
TRANSLATE
2 'AF269256.1',
3 'AJ005618.1',
4 'AJ004873.1',
5 'AF272945.1',
6 'AJ310735.1',
7 'AJ243525.1part',
8 'EU009494.1',
9 'EU009492.1',
10 'EU009488.1',
11 'EU009489.1',
12 'EU009490.1',
13 'EU009496.1',
14 'EU009491.1',
15 'AF269260.1',
16 'AY762610.1',
17 'Y16562.1',
18 'EF375557.1part',
19 'EF197820.1part',
20 'AF269268.1',
21 'AB284058.1',
22 'Y16561.1',
23 'DQ324426.1',
24 'AF269281.1',
25 'L25437.1',
26 'AY762608.1',
27 'EF202608.1',
28 'X56980.1',
29 'AB284062.1',
30 'X12647.1',
31 'AF269269.1',
32 'AF269282.1',
33 'AB284064.1',
34 'Z18756.1',
35 'AJ440240.1',
36 'AF269280.1',
37 'AY055109.1',
38 'M73033.1part',
39 'M73034.1part',
40 'L04982.1',
41 'AF131229.1part',
42 'AF131230.1part',
43 'X72023.1',
44 'EF028916.1part',
45 'AY762612.1',
46 'DQ227703.1',
47 'DQ471955.1',
48 'AJ005617.1',
49 'AJ005613.1',
50 'AJ004874.1',
961 'AE001363.1',
1051 'AJ440239.1',
1086 'AJ004875.1',
1093 'X61096.1',
1098 'AY184290.1',
1099 'DQ358972.1',
1103 'M64064.1',
1112 'AF269279.1',
1125 'AE015925.1',
1131 'AY762613.1',
1136 'EU159263.1part',
1138 'AF269265.1',
1140 'AM050561.1',
1162 'AB284065.1',
;
VERTICES
1 -0.0010900007 0.0 s=n b=0 0 0,
2 0.0 0.0 s=n b=0 0 0,
3 -8.170488E-5 1.2495309E-4 s=n b=0 0 0,
4 -5.1636907E-4 2.4760677E-4 s=n b=0 0 0,
5 -0.0022232842 0.003100943 s=n b=0 0 0,
6 -0.0056431172 0.036217947 s=n b=0 0 0,
7 -0.0076145325 0.044641137 s=n b=0 0 0,
8 -0.028656842 0.06606353 s=n b=0 0 0,
9 -0.029343557 0.06646525 s=n b=0 0 0,
10 -0.030067932 0.06646412 s=n b=0 0 0,
11 -0.029674986 0.067292206 s=n b=0 0 0,
12 -0.030278653 0.06667173 s=n b=0 0 0,
13 -0.030808493 0.06568388 s=n b=0 0 0,
14 -0.032077514 0.06617817 s=n b=0 0 0,
15 -0.032638326 0.0662487 s=n b=0 0 0,
16 -0.08351943 0.06805162 s=n b=0 0 0,
17 -0.08386539 0.06933802 s=n b=0 0 0,
18 -0.08809765 0.08520679 s=n b=0 0 0,
19 -0.10487957 0.08614173 s=n b=0 0 0,
20 -0.17141661 0.07340444 s=n b=0 0 0,
21 -0.18294184 0.065031566 s=n b=0 0 0,
22 -0.19061786 0.063918546 s=n b=0 0 0,
23 -0.18896621 0.059041087 s=n b=0 0 0,
24 -0.19035201 0.059532814 s=n b=0 0 0,
25 -0.19091451 0.059503514 s=n b=0 0 0,
26 -0.19027193 0.05899726 s=n b=0 0 0,
27 -0.1923088 0.05968731 s=n b=0 0 0,
28 -0.18973039 0.058028262 s=n b=0 0 0,
29 -0.19101065 0.05642792 s=n b=0 0 0,
30 -0.19086613 0.05428034 s=n b=0 0 0,
31 -0.18216287 -0.021631239 s=n b=0 0 0,
32 -0.19496402 -0.050931867 s=n b=0 0 0,
33 -0.18758772 -0.06783382 s=n b=0 0 0,
34 -0.22568463 -0.16773057 s=n b=0 0 0,
35 -0.21038899 -0.16601133 s=n b=0 0 0,
36 -0.20536359 -0.17137028 s=n b=0 0 0,
37 -0.20419873 -0.17262927 s=n b=0 0 0,
38 -0.19977129 -0.19416279 s=n b=0 0 0,
39 -0.18353868 -0.20582367 s=n b=0 0 0,
40 -0.11075241 -0.1934773 s=n b=0 0 0,
41 -0.10014698 -0.19117388 s=n b=0 0 0,
42 -0.09973876 -0.18999267 s=n b=0 0 0,
43 -0.096613824 -0.18264073 s=n b=0 0 0,
44 -0.03840445 -0.02260652 s=n b=0 0 0,
45 -0.023309851 -0.01654718 s=n b=0 0 0,
46 -1.2578205E-4 -0.002025671 s=n b=0 0 0,
47 9.6526893E-4 -0.0023302906 s=n b=0 0 0,
48 -2.6647592E-4 -7.161343E-4 s=n b=0 0 0,
49 -6.608877E-5 -6.35556E-4 s=n b=0 0 0,
50 0.0027877619 -9.24382E-4 s=n b=0 0 0,
51 -0.0011060466 -8.00814E-7 s=n b=0 0 0,
52 -0.0010980081 3.9963084E-7 s=n b=0 0 0,
53 -0.0011140539 -4.011832E-7 s=n b=0 0 0,
54 -0.0011303087 -4.011832E-7 s=n b=0 0 0,
55 -0.0011504171 -2.4133394E-6 s=n b=0 0 0,
56 -0.0011949263 -4.6346995E-6 s=n b=0 0 0,
57 -0.0013059392 -4.6346995E-6 s=n b=0 0 0,
58 -0.0011539583 1.7657956E-5 s=n b=0 0 0,
59 -0.001170004 1.685714E-5 s=n b=0 0 0,
60 -0.0011862589 1.685714E-5 s=n b=0 0 0,
61 -0.0012063673 1.4844985E-5 s=n b=0 0 0,
62 -0.0012508765 1.2623625E-5 s=n b=0 0 0,
63 -0.0013618893 1.2623625E-5 s=n b=0 0 0,
64 -0.0015284885 2.093824E-5 s=n b=0 0 0,
65 -0.0014725383 3.679915E-6 s=n b=0 0 0,
66 -0.0017028919 3.8389935E-5 s=n b=0 0 0,
67 -0.0016469418 2.113161E-5 s=n b=0 0 0,
68 -0.0023714222 1.3915467E-4 s=n b=0 0 0,
69 -0.0050114635 9.90874E-4 s=n b=0 0 0,
70 -0.005031572 9.888618E-4 s=n b=0 0 0,
71 -0.0050760815 9.866405E-4 s=n b=0 0 0,
72 -0.005187094 9.866405E-4 s=n b=0 0 0,
73 -0.0053536934 9.949551E-4 s=n b=0 0 0,
74 -0.0055280966 0.0010124068 s=n b=0 0 0,
75 -0.006196627 0.0011131715 s=n b=0 0 0,
76 -0.0013546466 7.8145305E-5 s=n b=0 0 0,
77 -0.0051798513 0.0010521621 s=n b=0 0 0,
78 -0.00519996 0.00105015 s=n b=0 0 0,
79 -0.0052444693 0.0010479286 s=n b=0 0 0,
80 -0.005355482 0.0010479286 s=n b=0 0 0,
81 -0.005522081 0.0010562432 s=n b=0 0 0,
82 -0.0056964844 0.0010736949 s=n b=0 0 0,
83 -0.0063650147 0.0011744597 s=n b=0 0 0,
84 -0.039913 0.007956331 s=n b=0 0 0,
85 -0.039744608 0.007895042 s=n b=0 0 0,
86 -0.04012837 0.007945582 s=n b=0 0 0,
87 -0.039959982 0.007884294 s=n b=0 0 0,
88 -0.006411999 0.0011024227 s=n b=0 0 0,
89 -0.0025867943 1.2840588E-4 s=n b=0 0 0,
90 -0.001918264 2.7641156E-5 s=n b=0 0 0,
91 -0.001862314 1.0382831E-5 s=n b=0 0 0,
92 -0.040716715 0.0080774715 s=n b=0 0 0,
93 -0.040932085 0.008066723 s=n b=0 0 0,
94 -0.0407637 0.008005435 s=n b=0 0 0,
95 -0.046552572 0.009646974 s=n b=0 0 0,
96 -0.04735629 0.009768114 s=n b=0 0 0,
97 -0.047571663 0.009757366 s=n b=0 0 0,
98 -0.051994447 0.009978098 s=n b=0 0 0,
99 -0.045354873 0.008287455 s=n b=0 0 0,
100 -0.045186482 0.0082261665 s=n b=0 0 0,
101 -0.047905885 0.009908059 s=n b=0 0 0,
102 -0.048121255 0.00989731 s=n b=0 0 0,
103 -0.05254404 0.010118042 s=n b=0 0 0,
104 -0.047031805 0.0098214 s=n b=0 0 0,
105 -0.04783552 0.009942541 s=n b=0 0 0,
106 -0.048385117 0.010082485 s=n b=0 0 0,
107 -0.048600487 0.010071737 s=n b=0 0 0,
108 -0.05302327 0.010292469 s=n b=0 0 0,
109 -0.05314394 0.010191216 s=n b=0 0 0,
110 -0.05266471 0.01001679 s=n b=0 0 0,
111 -0.052115113 0.009876846 s=n b=0 0 0,
112 -0.04547554 0.0081862025 s=n b=0 0 0,
113 -0.045307152 0.008124915 s=n b=0 0 0,
114 -0.040884368 0.007904182 s=n b=0 0 0,
115 -0.040080648 0.007783042 s=n b=0 0 0,
116 -0.0065326667 0.0010011706 s=n b=0 0 0,
117 -0.0027074618 2.7153757E-5 s=n b=0 0 0,
118 -0.0020389317 -7.361097E-5 s=n b=0 0 0,
119 -0.0019829816 -9.08693E-5 s=n b=0 0 0,
120 -0.0017676093 -8.012052E-5 s=n b=0 0 0,
121 -0.0015932058 -9.7572214E-5 s=n b=0 0 0,
122 -0.0014266068 -1.0588683E-4 s=n b=0 0 0,
123 -0.001315594 -1.0588683E-4 s=n b=0 0 0,
124 -0.0012710848 -1.03665465E-4 s=n b=0 0 0,
125 -0.0012509763 -1.0165331E-4 s=n b=0 0 0,
126 -0.0012347215 -1.0165331E-4 s=n b=0 0 0,
127 -0.0012267141 -1.02052945E-4 s=n b=0 0 0,
128 -0.05310593 0.010292469 s=n b=0 0 0,
129 -0.0532266 0.010191216 s=n b=0 0 0,
130 -0.05274737 0.01001679 s=n b=0 0 0,
131 -0.052197773 0.009876846 s=n b=0 0 0,
132 -0.0455582 0.0081862025 s=n b=0 0 0,
133 -0.045389812 0.008124915 s=n b=0 0 0,
134 -0.059602927 0.010950862 s=n b=0 0 0,
135 -0.059685584 0.010950862 s=n b=0 0 0,
136 -0.059806254 0.01084961 s=n b=0 0 0,
137 -0.05932702 0.0106751835 s=n b=0 0 0,
138 -0.058777425 0.010535239 s=n b=0 0 0,
139 -0.059893433 0.010783574 s=n b=0 0 0,
140 -0.0594142 0.010609147 s=n b=0 0 0,
141 -0.058864605 0.010469203 s=n b=0 0 0,
142 -0.052284952 0.009810809 s=n b=0 0 0,
143 -0.04564538 0.008120166 s=n b=0 0 0,
144 -0.04547699 0.008058878 s=n b=0 0 0,
145 -0.04539433 0.008058878 s=n b=0 0 0,
146 -0.040971547 0.007838146 s=n b=0 0 0,
147 -0.04016783 0.007717005 s=n b=0 0 0,
148 -0.006619847 9.35134E-4 s=n b=0 0 0,
149 -0.0027946422 -3.88828E-5 s=n b=0 0 0,
150 -0.0021261119 -1.3964753E-4 s=n b=0 0 0,
151 -0.0020701617 -1.5690585E-4 s=n b=0 0 0,
152 -0.0018547897 -1.4615708E-4 s=n b=0 0 0,
153 -0.0016803863 -1.6360877E-4 s=n b=0 0 0,
154 -0.0015137872 -1.7192338E-4 s=n b=0 0 0,
155 -0.0014027744 -1.7192338E-4 s=n b=0 0 0,
156 -0.0013582652 -1.6970202E-4 s=n b=0 0 0,
157 -0.059612673 0.010952331 s=n b=0 0 0,
158 -0.059695333 0.010952331 s=n b=0 0 0,
159 -0.059816 0.01085108 s=n b=0 0 0,
160 -0.059903182 0.010785042 s=n b=0 0 0,
161 -0.05942395 0.010610616 s=n b=0 0 0,
162 -0.05984572 0.010952331 s=n b=0 0 0,
163 -0.059966385 0.01085108 s=n b=0 0 0,
164 -0.06005357 0.010785042 s=n b=0 0 0,
165 -0.059574336 0.010610616 s=n b=0 0 0,
166 -0.059564587 0.010609147 s=n b=0 0 0,
167 -0.05901499 0.010469203 s=n b=0 0 0,
168 -0.047621116 0.010142323 s=n b=0 0 0,
169 -0.048424833 0.0102634635 s=n b=0 0 0,
170 -0.04897443 0.010403408 s=n b=0 0 0,
171 -0.049189802 0.010392659 s=n b=0 0 0,
172 -0.053612586 0.010613391 s=n b=0 0 0,
173 -0.06019224 0.011271785 s=n b=0 0 0,
174 -0.060201984 0.011273254 s=n b=0 0 0,
175 -0.060284644 0.011273254 s=n b=0 0 0,
176 -0.06043503 0.011273254 s=n b=0 0 0,
177 -0.0605557 0.011172001 s=n b=0 0 0,
178 -0.06064288 0.011105965 s=n b=0 0 0,
179 -0.06058869 0.0113717215 s=n b=0 0 0,
180 -0.06067135 0.0113717215 s=n b=0 0 0,
181 -0.060821738 0.0113717215 s=n b=0 0 0,
182 -0.060942408 0.011270469 s=n b=0 0 0,
183 -0.061029587 0.011204433 s=n b=0 0 0,
184 -0.060440276 0.01088351 s=n b=0 0 0,
185 -0.0623823 0.010712086 s=n b=0 0 0,
186 -0.061792985 0.010391164 s=n b=0 0 0,
187 -0.061406277 0.010292696 s=n b=0 0 0,
188 -0.060927045 0.010118269 s=n b=0 0 0,
189 -0.0609173 0.010116801 s=n b=0 0 0,
190 -0.060367703 0.009976856 s=n b=0 0 0,
191 -0.060217317 0.009976856 s=n b=0 0 0,
192 -0.053637665 0.009318463 s=n b=0 0 0,
193 -0.04699809 0.007627819 s=n b=0 0 0,
194 -0.046829704 0.007566531 s=n b=0 0 0,
195 -0.062284067 0.011151311 s=n b=0 0 0,
196 -0.062404733 0.011050059 s=n b=0 0 0,
197 -0.062491912 0.010984022 s=n b=0 0 0,
198 -0.06384463 0.010491676 s=n b=0 0 0,
199 -0.06325531 0.010170753 s=n b=0 0 0,
200 -0.0628686 0.010072285 s=n b=0 0 0,
201 -0.062389374 0.009897859 s=n b=0 0 0,
202 -0.06473397 0.010217351 s=n b=0 0 0,
203 -0.064144656 0.009896428 s=n b=0 0 0,
204 -0.06375795 0.0097979605 s=n b=0 0 0,
205 -0.06327871 0.009623534 s=n b=0 0 0,
206 -0.061816387 0.009843945 s=n b=0 0 0,
207 -0.061806638 0.009842475 s=n b=0 0 0,
208 -0.061257042 0.009702532 s=n b=0 0 0,
209 -0.06488833 0.010161168 s=n b=0 0 0,
210 -0.06429902 0.009840245 s=n b=0 0 0,
211 -0.06391231 0.009741778 s=n b=0 0 0,
212 -0.06343307 0.009567351 s=n b=0 0 0,
213 -0.061970748 0.009787762 s=n b=0 0 0,
214 -0.061961 0.009786293 s=n b=0 0 0,
215 -0.061411403 0.009646349 s=n b=0 0 0,
216 -0.078774914 0.006642087 s=n b=0 0 0,
217 -0.078929275 0.006585904 s=n b=0 0 0,
218 -0.07833996 0.0062649813 s=n b=0 0 0,
219 -0.07795325 0.0061665135 s=n b=0 0 0,
220 -0.07747402 0.005992087 s=n b=0 0 0,
221 -0.07893935 0.006582795 s=n b=0 0 0,
222 -0.07835004 0.0062618726 s=n b=0 0 0,
223 -0.07796333 0.006163405 s=n b=0 0 0,
224 -0.0774841 0.0059889783 s=n b=0 0 0,
225 -0.07895163 0.0065783258 s=n b=0 0 0,
226 -0.078362316 0.0062574036 s=n b=0 0 0,
227 -0.07797561 0.006158936 s=n b=0 0 0,
228 -0.07749638 0.0059845094 s=n b=0 0 0,
229 -0.08084376 0.0055479254 s=n b=0 0 0,
230 -0.08025445 0.005227003 s=n b=0 0 0,
231 -0.07986774 0.005128535 s=n b=0 0 0,
232 -0.07938851 0.0049541085 s=n b=0 0 0,
233 -0.07937623 0.0049585775 s=n b=0 0 0,
234 -0.079366155 0.004961686 s=n b=0 0 0,
235 -0.06532521 0.008536951 s=n b=0 0 0,
236 -0.06386288 0.008757361 s=n b=0 0 0,
237 -0.06385313 0.008755892 s=n b=0 0 0,
238 -0.06330354 0.008615947 s=n b=0 0 0,
239 -0.0853273 0.0038907563 s=n b=0 0 0,
240 -0.08721943 0.0028603557 s=n b=0 0 0,
241 -0.08663012 0.002539433 s=n b=0 0 0,
242 -0.08624341 0.0024409653 s=n b=0 0 0,
243 -0.08576418 0.0022665388 s=n b=0 0 0,
244 -0.079119615 0.0065265084 s=n b=0 0 0,
245 -0.085495286 0.0038389387 s=n b=0 0 0,
246 -0.08738742 0.002808538 s=n b=0 0 0,
247 -0.08679811 0.0024876154 s=n b=0 0 0,
248 -0.0864114 0.0023891476 s=n b=0 0 0,
249 -0.08739806 0.0028034144 s=n b=0 0 0,
250 -0.08680875 0.002482492 s=n b=0 0 0,
251 -0.08642204 0.0023840242 s=n b=0 0 0,
252 -0.08625405 0.0024358418 s=n b=0 0 0,
253 -0.08577482 0.0022614154 s=n b=0 0 0,
254 -0.08740679 0.002799734 s=n b=0 0 0,
255 -0.08681748 0.0024788114 s=n b=0 0 0,
256 -0.08643077 0.0023803436 s=n b=0 0 0,
257 -0.09201389 0.0011228885 s=n b=0 0 0,
258 -0.09142457 8.0196606E-4 s=n b=0 0 0,
259 -0.09556156 -3.7258025E-4 s=n b=0 0 0,
260 -0.094972245 -6.935028E-4 s=n b=0 0 0,
261 -0.095850185 -4.776326E-4 s=n b=0 0 0,
262 -0.09526087 -7.985551E-4 s=n b=0 0 0,
263 -0.09588293 -5.0243473E-4 s=n b=0 0 0,
264 -0.09529362 -8.2335726E-4 s=n b=0 0 0,
265 -0.09500498 -7.183049E-4 s=n b=0 0 0,
266 -0.091457315 7.771639E-4 s=n b=0 0 0,
267 -0.08685022 0.0024540094 s=n b=0 0 0,
268 -0.08646351 0.0023555416 s=n b=0 0 0,
269 -0.07954363 0.0072871144 s=n b=0 0 0,
270 -0.07969799 0.0072309314 s=n b=0 0 0,
271 -0.07970806 0.0072278227 s=n b=0 0 0,
272 -0.07972034 0.0072233533 s=n b=0 0 0,
273 -0.07988833 0.007171536 s=n b=0 0 0,
274 -0.086264 0.004483966 s=n b=0 0 0,
275 -0.088156134 0.0034535655 s=n b=0 0 0,
276 -0.08816677 0.0034484419 s=n b=0 0 0,
277 -0.088175505 0.0034447615 s=n b=0 0 0,
278 -0.0927826 0.001767916 s=n b=0 0 0,
279 -0.09633027 2.724472E-4 s=n b=0 0 0,
280 -0.0966189 1.6739486E-4 s=n b=0 0 0,
281 -0.09665164 1.4259272E-4 s=n b=0 0 0,
282 -0.09847058 -0.00820419 s=n b=0 0 0,
283 -0.097881265 -0.008525112 s=n b=0 0 0,
284 -0.09759264 -0.008420059 s=n b=0 0 0,
285 -0.09404497 -0.006924591 s=n b=0 0 0,
286 -0.08943787 -0.0052477457 s=n b=0 0 0,
287 -0.089051165 -0.0053462135 s=n b=0 0 0,
288 -0.08901842 -0.0053214114 s=n b=0 0 0,
289 -0.08900969 -0.005317731 s=n b=0 0 0,
290 -0.0888417 -0.005265913 s=n b=0 0 0,
291 -0.08836247 -0.0054403394 s=n b=0 0 0,
292 -0.08777992 0.014929277 s=n b=0 0 0,
293 -0.08793428 0.014873094 s=n b=0 0 0,
294 -0.08794436 0.014869985 s=n b=0 0 0,
295 -0.08795664 0.014865517 s=n b=0 0 0,
296 -0.088124625 0.014813699 s=n b=0 0 0,
297 -0.094500296 0.012126129 s=n b=0 0 0,
298 -0.09639242 0.011095729 s=n b=0 0 0,
299 -0.09640306 0.011090605 s=n b=0 0 0,
300 -0.096411794 0.011086924 s=n b=0 0 0,
301 -0.10101889 0.009410079 s=n b=0 0 0,
302 -0.10456656 0.00791461 s=n b=0 0 0,
303 -0.104855195 0.007809558 s=n b=0 0 0,
304 -0.10488793 0.007784756 s=n b=0 0 0,
305 -0.09888651 -0.010026496 s=n b=0 0 0,
306 -0.09829719 -0.0103474185 s=n b=0 0 0,
307 -0.098008566 -0.010242366 s=n b=0 0 0,
308 -0.0944609 -0.008746898 s=n b=0 0 0,
309 -0.0898538 -0.007070052 s=n b=0 0 0,
310 -0.08946709 -0.00716852 s=n b=0 0 0,
311 -0.08943435 -0.0071437177 s=n b=0 0 0,
312 -0.08942562 -0.007140037 s=n b=0 0 0,
313 -0.089257635 -0.0070882197 s=n b=0 0 0,
314 -0.0887784 -0.0072626458 s=n b=0 0 0,
315 -0.08785142 0.015010303 s=n b=0 0 0,
316 -0.08800578 0.01495412 s=n b=0 0 0,
317 -0.08801586 0.014951011 s=n b=0 0 0,
318 -0.08802814 0.014946543 s=n b=0 0 0,
319 -0.08819613 0.014894725 s=n b=0 0 0,
320 -0.0945718 0.012207155 s=n b=0 0 0,
321 -0.09646393 0.011176755 s=n b=0 0 0,
322 -0.09647457 0.011171631 s=n b=0 0 0,
323 -0.096483305 0.01116795 s=n b=0 0 0,
324 -0.101090394 0.009491105 s=n b=0 0 0,
325 -0.10463807 0.007995636 s=n b=0 0 0,
326 -0.1049267 0.007890584 s=n b=0 0 0,
327 -0.10495944 0.007865782 s=n b=0 0 0,
328 -0.088100456 0.015322577 s=n b=0 0 0,
329 -0.08825482 0.015266394 s=n b=0 0 0,
330 -0.08826489 0.0152632855 s=n b=0 0 0,
331 -0.08827717 0.015258816 s=n b=0 0 0,
332 -0.088445164 0.015206998 s=n b=0 0 0,
333 -0.09482083 0.0125194285 s=n b=0 0 0,
334 -0.09671296 0.011489028 s=n b=0 0 0,
335 -0.0967236 0.011483905 s=n b=0 0 0,
336 -0.09673233 0.011480224 s=n b=0 0 0,
337 -0.10133943 0.009803379 s=n b=0 0 0,
338 -0.1048871 0.00830791 s=n b=0 0 0,
339 -0.105175726 0.008202857 s=n b=0 0 0,
340 -0.10520847 0.008178055 s=n b=0 0 0,
341 -0.0050419597 0.0012909975 s=n b=0 0 0,
342 -0.0050620683 0.0012889854 s=n b=0 0 0,
343 -0.0051065776 0.0012867639 s=n b=0 0 0,
344 -0.0052175904 0.0012867639 s=n b=0 0 0,
345 -0.0053841895 0.0012950785 s=n b=0 0 0,
346 -0.0055585927 0.0013125303 s=n b=0 0 0,
347 -0.006227123 0.001413295 s=n b=0 0 0,
348 -0.039775107 0.0081951665 s=n b=0 0 0,
349 -0.04641468 0.009885809 s=n b=0 0 0,
350 -0.046893913 0.010060236 s=n b=0 0 0,
351 -0.047483224 0.010381158 s=n b=0 0 0,
352 -0.04828694 0.010502299 s=n b=0 0 0,
353 -0.048836537 0.010642244 s=n b=0 0 0,
354 -0.04905191 0.010631494 s=n b=0 0 0,
355 -0.053474694 0.010852226 s=n b=0 0 0,
356 -0.060054347 0.01151062 s=n b=0 0 0,
357 -0.060064092 0.0115120895 s=n b=0 0 0,
358 -0.0604508 0.011610557 s=n b=0 0 0,
359 -0.06053346 0.011610557 s=n b=0 0 0,
360 -0.060683846 0.011610557 s=n b=0 0 0,
361 -0.062146176 0.011390147 s=n b=0 0 0,
362 -0.06226684 0.011288894 s=n b=0 0 0,
363 -0.06235402 0.011222858 s=n b=0 0 0,
364 -0.06370673 0.0107305115 s=n b=0 0 0,
365 -0.06459607 0.010456187 s=n b=0 0 0,
366 -0.07863702 0.0068809222 s=n b=0 0 0,
367 -0.07940573 0.0075259497 s=n b=0 0 0,
368 -0.08764203 0.015168113 s=n b=0 0 0,
369 -0.08771353 0.015249139 s=n b=0 0 0,
370 -0.08796256 0.015561412 s=n b=0 0 0,
371 -0.08811692 0.015505229 s=n b=0 0 0,
372 -0.088127 0.01550212 s=n b=0 0 0,
373 -0.08813928 0.015497652 s=n b=0 0 0,
374 -0.08830727 0.015445834 s=n b=0 0 0,
375 -0.09468294 0.012758264 s=n b=0 0 0,
376 -0.09951126 -0.011885974 s=n b=0 0 0,
377 -0.09892195 -0.012206896 s=n b=0 0 0,
378 -0.09863332 -0.012101844 s=n b=0 0 0,
379 -0.16195597 0.046845373 s=n b=0 0 0,
380 -0.16550364 0.045349903 s=n b=0 0 0,
381 -0.16579226 0.04524485 s=n b=0 0 0,
382 -0.16582501 0.04522005 s=n b=0 0 0,
383 -0.16557598 0.044907775 s=n b=0 0 0,
384 -0.16550447 0.04482675 s=n b=0 0 0,
385 -0.044929065 0.0153632285 s=n b=0 0 0,
386 -0.045732785 0.015484369 s=n b=0 0 0,
387 -0.04628238 0.015624314 s=n b=0 0 0,
388 -0.04649775 0.015613564 s=n b=0 0 0,
389 -0.050920535 0.015834296 s=n b=0 0 0,
390 -0.057500187 0.01649269 s=n b=0 0 0,
391 -0.057509936 0.016494159 s=n b=0 0 0,
392 -0.057896644 0.016592627 s=n b=0 0 0,
393 -0.0579793 0.016592627 s=n b=0 0 0,
394 -0.05812969 0.016592627 s=n b=0 0 0,
395 -0.059592016 0.016372217 s=n b=0 0 0,
396 -0.059712682 0.016270965 s=n b=0 0 0,
397 -0.059799865 0.016204929 s=n b=0 0 0,
398 -0.061152574 0.015712582 s=n b=0 0 0,
399 -0.062041916 0.015438257 s=n b=0 0 0,
400 -0.07608286 0.011862992 s=n b=0 0 0,
401 -0.07685158 0.01250802 s=n b=0 0 0,
402 -0.085087866 0.020150183 s=n b=0 0 0,
403 -0.085159376 0.020231208 s=n b=0 0 0,
404 -0.085408404 0.020543482 s=n b=0 0 0,
405 -0.085562766 0.0204873 s=n b=0 0 0,
406 -0.085572846 0.02048419 s=n b=0 0 0,
407 -0.085585125 0.020479722 s=n b=0 0 0,
408 -0.08575311 0.020427905 s=n b=0 0 0,
409 -0.092128776 0.017740335 s=n b=0 0 0,
410 -0.10965655 -0.04794448 s=n b=0 0 0,
411 -0.10906724 -0.0482654 s=n b=0 0 0,
412 -0.10877861 -0.048160348 s=n b=0 0 0,
413 -0.17652749 0.051090937 s=n b=0 0 0,
414 -0.17656022 0.051066134 s=n b=0 0 0,
415 -0.1763112 0.05075386 s=n b=0 0 0,
416 -0.17623968 0.050672837 s=n b=0 0 0,
417 -0.18245216 0.053944115 s=n b=0 0 0,
418 -0.18248491 0.05391931 s=n b=0 0 0,
419 -0.18223587 0.05360704 s=n b=0 0 0,
420 -0.18216437 0.053526014 s=n b=0 0 0,
421 -0.04557861 0.017417483 s=n b=0 0 0,
422 -0.045793984 0.017406736 s=n b=0 0 0,
423 -0.050216768 0.017627466 s=n b=0 0 0,
424 -0.05679642 0.018285861 s=n b=0 0 0,
425 -0.05680617 0.018287329 s=n b=0 0 0,
426 -0.057192877 0.018385798 s=n b=0 0 0,
427 -0.057275534 0.018385798 s=n b=0 0 0,
428 -0.05742592 0.018385798 s=n b=0 0 0,
429 -0.05888825 0.018165387 s=n b=0 0 0,
430 -0.059008915 0.018064136 s=n b=0 0 0,
431 -0.059096098 0.0179981 s=n b=0 0 0,
432 -0.060448807 0.017505752 s=n b=0 0 0,
433 -0.06133815 0.017231427 s=n b=0 0 0,
434 -0.075379096 0.013656163 s=n b=0 0 0,
435 -0.07614781 0.01430119 s=n b=0 0 0,
436 -0.0843841 0.021943353 s=n b=0 0 0,
437 -0.08445561 0.022024378 s=n b=0 0 0,
438 -0.08470464 0.022336653 s=n b=0 0 0,
439 -0.084859 0.02228047 s=n b=0 0 0,
440 -0.08486908 0.02227736 s=n b=0 0 0,
441 -0.08488136 0.022272892 s=n b=0 0 0,
442 -0.085049346 0.022221075 s=n b=0 0 0,
443 -0.09142501 0.019533506 s=n b=0 0 0,
444 -0.11005464 -0.05020215 s=n b=0 0 0,
445 -0.10946533 -0.050523072 s=n b=0 0 0,
446 -0.109176695 -0.050418023 s=n b=0 0 0,
447 -0.18382919 0.05452458 s=n b=0 0 0,
448 -0.18386193 0.054499775 s=n b=0 0 0,
449 -0.1836129 0.054187503 s=n b=0 0 0,
450 -0.18354139 0.054106478 s=n b=0 0 0,
451 -0.18333139 0.05442292 s=n b=0 0 0,
452 -0.18470842 0.055003382 s=n b=0 0 0,
453 -0.18474115 0.054978583 s=n b=0 0 0,
454 -0.18449213 0.054666307 s=n b=0 0 0,
455 -0.18442063 0.05458528 s=n b=0 0 0,
456 -0.08509948 0.022283949 s=n b=0 0 0,
457 -0.09147515 0.01959638 s=n b=0 0 0,
458 -0.09217892 0.017803209 s=n b=0 0 0,
459 -0.094733074 0.012821138 s=n b=0 0 0,
460 -0.09487097 0.012582303 s=n b=0 0 0,
461 -0.096763104 0.011551902 s=n b=0 0 0,
462 -0.09677374 0.0115467785 s=n b=0 0 0,
463 -0.096782476 0.011543098 s=n b=0 0 0,
464 -0.101389565 0.009866253 s=n b=0 0 0,
465 -0.16200611 0.04690825 s=n b=0 0 0,
466 -0.16555378 0.04541278 s=n b=0 0 0,
467 -0.1658424 0.045307726 s=n b=0 0 0,
468 -0.17657761 0.051153813 s=n b=0 0 0,
469 -0.1825023 0.054006986 s=n b=0 0 0,
470 -0.18338153 0.054485794 s=n b=0 0 0,
471 -0.18475856 0.055066258 s=n b=0 0 0,
472 -0.1847913 0.055041455 s=n b=0 0 0,
473 -0.05654905 0.02030205 s=n b=0 0 0,
474 -0.05663171 0.02030205 s=n b=0 0 0,
475 -0.056782097 0.02030205 s=n b=0 0 0,
476 -0.058244422 0.02008164 s=n b=0 0 0,
477 -0.058365088 0.019980386 s=n b=0 0 0,
478 -0.05845227 0.01991435 s=n b=0 0 0,
479 -0.05980498 0.019422004 s=n b=0 0 0,
480 -0.060694322 0.01914768 s=n b=0 0 0,
481 -0.07473527 0.015572414 s=n b=0 0 0,
482 -0.07550398 0.016217442 s=n b=0 0 0,
483 -0.08374027 0.023859605 s=n b=0 0 0,
484 -0.08381178 0.02394063 s=n b=0 0 0,
485 -0.08406081 0.024252905 s=n b=0 0 0,
486 -0.08421517 0.024196722 s=n b=0 0 0,
487 -0.08422525 0.024193613 s=n b=0 0 0,
488 -0.08423753 0.024189144 s=n b=0 0 0,
489 -0.08440552 0.024137326 s=n b=0 0 0,
490 -0.084455654 0.0242002 s=n b=0 0 0,
491 -0.090831324 0.02151263 s=n b=0 0 0,
492 -0.045040667 0.01860969 s=n b=0 0 0,
493 -0.04525604 0.018598942 s=n b=0 0 0,
494 -0.049678825 0.018819673 s=n b=0 0 0,
495 -0.056258477 0.019478068 s=n b=0 0 0,
496 -0.056268223 0.019479536 s=n b=0 0 0,
497 -0.05665493 0.019578004 s=n b=0 0 0,
498 -0.056011107 0.021494256 s=n b=0 0 0,
499 -0.056093764 0.021494256 s=n b=0 0 0,
500 -0.05624415 0.021494256 s=n b=0 0 0,
501 -0.05770648 0.021273846 s=n b=0 0 0,
502 -0.057827145 0.021172592 s=n b=0 0 0,
503 -0.057914324 0.021106556 s=n b=0 0 0,
504 -0.059267037 0.02061421 s=n b=0 0 0,
505 -0.06015638 0.020339886 s=n b=0 0 0,
506 -0.07419732 0.01676462 s=n b=0 0 0,
507 -0.074966036 0.017409649 s=n b=0 0 0,
508 -0.08320233 0.025051812 s=n b=0 0 0,
509 -0.083273835 0.025132837 s=n b=0 0 0,
510 -0.08352286 0.025445111 s=n b=0 0 0,
511 -0.083677225 0.025388928 s=n b=0 0 0,
512 -0.083687305 0.02538582 s=n b=0 0 0,
513 -0.083699584 0.02538135 s=n b=0 0 0,
514 -0.08386757 0.025329532 s=n b=0 0 0,
515 -0.083917715 0.025392406 s=n b=0 0 0,
516 -0.0039015163 0.002583277 s=n b=0 0 0,
517 -0.0039216247 0.0025812648 s=n b=0 0 0,
518 -0.003966134 0.0025790436 s=n b=0 0 0,
519 -0.0040771468 0.0025790436 s=n b=0 0 0,
520 -0.004243746 0.0025873582 s=n b=0 0 0,
521 -0.0044181496 0.0026048098 s=n b=0 0 0,
522 -0.0050866795 0.0027055745 s=n b=0 0 0,
523 -0.03863466 0.0094874455 s=n b=0 0 0,
524 -0.045274235 0.011178088 s=n b=0 0 0,
525 -0.045753468 0.011352515 s=n b=0 0 0,
526 -0.046342783 0.011673437 s=n b=0 0 0,
527 -0.043788623 0.016655508 s=n b=0 0 0,
528 -0.04459234 0.01677665 s=n b=0 0 0,
529 -0.045141935 0.016916594 s=n b=0 0 0,
530 -0.04443817 0.018709764 s=n b=0 0 0,
531 -0.043900225 0.01990197 s=n b=0 0 0,
532 -0.044115596 0.019891221 s=n b=0 0 0,
533 -0.04853838 0.020111954 s=n b=0 0 0,
534 -0.05511803 0.020770347 s=n b=0 0 0,
535 -0.05512778 0.020771816 s=n b=0 0 0,
536 -0.05551449 0.020870283 s=n b=0 0 0,
537 -0.05487066 0.022786535 s=n b=0 0 0,
538 -0.05495332 0.022786535 s=n b=0 0 0,
539 -0.055103708 0.022786535 s=n b=0 0 0,
540 -0.056566034 0.022566125 s=n b=0 0 0,
541 -0.110070504 -0.05083843 s=n b=0 0 0,
542 -0.10948119 -0.051159352 s=n b=0 0 0,
543 -0.109192565 -0.051054303 s=n b=0 0 0,
544 -0.10879448 -0.048796628 s=n b=0 0 0,
545 -0.09864919 -0.0127381245 s=n b=0 0 0,
546 -0.098024435 -0.010878647 s=n b=0 0 0,
547 -0.09447677 -0.009383177 s=n b=0 0 0,
548 -0.08986967 -0.007706332 s=n b=0 0 0,
549 -0.08948296 -0.0078048 s=n b=0 0 0,
550 -0.09929555 -0.009138996 s=n b=0 0 0,
551 -0.09971148 -0.010961303 s=n b=0 0 0,
552 -0.10033623 -0.01282078 s=n b=0 0 0,
553 -0.11048152 -0.048879284 s=n b=0 0 0,
554 -0.110879615 -0.05113696 s=n b=0 0 0,
555 -0.11089548 -0.05177324 s=n b=0 0 0,
556 -0.18547554 0.055327218 s=n b=0 0 0,
557 -0.18550828 0.055302415 s=n b=0 0 0,
558 -0.18545814 0.05523954 s=n b=0 0 0,
559 -0.18520911 0.054927267 s=n b=0 0 0,
560 -0.1851376 0.054846242 s=n b=0 0 0,
561 -0.18425837 0.054367434 s=n b=0 0 0,
562 -0.18379614 0.054739147 s=n b=0 0 0,
563 -0.18517315 0.055319615 s=n b=0 0 0,
564 -0.18589014 0.05558057 s=n b=0 0 0,
565 -0.18592288 0.05555577 s=n b=0 0 0,
566 -0.18587273 0.055492897 s=n b=0 0 0,
567 -0.1856237 0.05518062 s=n b=0 0 0,
568 -0.054710828 0.023648402 s=n b=0 0 0,
569 -0.054861218 0.023648402 s=n b=0 0 0,
570 -0.056323543 0.023427991 s=n b=0 0 0,
571 -0.057463985 0.022135712 s=n b=0 0 0,
572 -0.057584655 0.02203446 s=n b=0 0 0,
573 -0.057671834 0.021968424 s=n b=0 0 0,
574 -0.059024546 0.021476077 s=n b=0 0 0,
575 -0.059913885 0.021201752 s=n b=0 0 0,
576 -0.07395483 0.017626489 s=n b=0 0 0,
577 -0.07472354 0.018271515 s=n b=0 0 0,
578 -0.08295984 0.025913678 s=n b=0 0 0,
579 -0.08303134 0.025994703 s=n b=0 0 0,
580 -0.08328038 0.026306977 s=n b=0 0 0,
581 -0.08343474 0.026250795 s=n b=0 0 0,
582 -0.08344481 0.026247686 s=n b=0 0 0,
583 -0.08345709 0.026243217 s=n b=0 0 0,
584 -0.08362508 0.0261914 s=n b=0 0 0,
585 -0.08367522 0.026254274 s=n b=0 0 0,
586 -0.08421317 0.025062067 s=n b=0 0 0,
587 -0.09058883 0.022374498 s=n b=0 0 0,
588 -0.11051165 -0.054836087 s=n b=0 0 0,
589 -0.10968668 -0.05390128 s=n b=0 0 0,
590 -0.10909737 -0.054222204 s=n b=0 0 0,
591 -0.10880874 -0.05411715 s=n b=0 0 0,
592 -0.10841066 -0.05185948 s=n b=0 0 0,
593 -0.098265365 -0.015800975 s=n b=0 0 0,
594 -0.09764061 -0.013941497 s=n b=0 0 0,
595 -0.09409294 -0.012446028 s=n b=0 0 0,
596 -0.08948585 -0.010769183 s=n b=0 0 0,
597 -0.08909914 -0.010867651 s=n b=0 0 0,
598 -0.08908327 -0.01023137 s=n b=0 0 0,
599 -0.089050524 -0.010206568 s=n b=0 0 0,
600 -0.08904179 -0.0102028875 s=n b=0 0 0,
601 -0.0888738 -0.01015107 s=n b=0 0 0,
602 -0.088394575 -0.010325496 s=n b=0 0 0,
603 -0.111027114 -0.053529765 s=n b=0 0 0,
604 -0.11064329 -0.056592613 s=n b=0 0 0,
605 -0.10981832 -0.055657808 s=n b=0 0 0,
606 -0.109229006 -0.05597873 s=n b=0 0 0,
607 -0.10894038 -0.055873677 s=n b=0 0 0,
608 -0.09939683 -0.009265995 s=n b=0 0 0,
609 -0.09981276 -0.011088301 s=n b=0 0 0,
610 -0.100437514 -0.012947779 s=n b=0 0 0,
611 -0.1105828 -0.049006283 s=n b=0 0 0,
612 -0.11098089 -0.051263954 s=n b=0 0 0,
613 -0.11099676 -0.051900238 s=n b=0 0 0,
614 -0.11112839 -0.053656764 s=n b=0 0 0,
615 -0.110744566 -0.056719612 s=n b=0 0 0,
616 -0.10170789 -0.011612248 s=n b=0 0 0,
617 -0.101809174 -0.011739247 s=n b=0 0 0,
618 -0.1022251 -0.013561552 s=n b=0 0 0,
619 -0.10284985 -0.01542103 s=n b=0 0 0,
620 -0.11299514 -0.051479537 s=n b=0 0 0,
621 -0.11339323 -0.05373721 s=n b=0 0 0,
622 -0.1134091 -0.054373488 s=n b=0 0 0,
623 -0.11354073 -0.056130014 s=n b=0 0 0,
624 -0.11315691 -0.059192862 s=n b=0 0 0,
625 -0.18409958 0.054946043 s=n b=0 0 0,
626 -0.18547662 0.055526506 s=n b=0 0 0,
627 -0.18619359 0.055787466 s=n b=0 0 0,
628 -0.18622634 0.055762663 s=n b=0 0 0,
629 -0.1861762 0.05569979 s=n b=0 0 0,
630 -0.16245177 0.04736517 s=n b=0 0 0,
631 -0.16599944 0.0458697 s=n b=0 0 0,
632 -0.16628808 0.045764647 s=n b=0 0 0,
633 -0.17702329 0.051610734 s=n b=0 0 0,
634 -0.18294796 0.05446391 s=n b=0 0 0,
635 -0.1838272 0.054942716 s=n b=0 0 0,
636 -0.1842418 0.05519607 s=n b=0 0 0,
637 -0.18454526 0.055402964 s=n b=0 0 0,
638 -0.18592228 0.055983428 s=n b=0 0 0,
639 -0.18663926 0.05624439 s=n b=0 0 0,
640 -0.186672 0.056219585 s=n b=0 0 0,
641 -0.08391823 0.026630519 s=n b=0 0 0,
642 -0.08445617 0.025438312 s=n b=0 0 0,
643 -0.09083184 0.022750743 s=n b=0 0 0,
644 -0.09107433 0.021888876 s=n b=0 0 0,
645 -0.09171816 0.019972624 s=n b=0 0 0,
646 -0.09242193 0.018179454 s=n b=0 0 0,
647 -0.09497608 0.013197384 s=n b=0 0 0,
648 -0.09511398 0.012958549 s=n b=0 0 0,
649 -0.097006105 0.011928148 s=n b=0 0 0,
650 -0.097016744 0.011923024 s=n b=0 0 0,
651 -0.09702548 0.011919344 s=n b=0 0 0,
652 -0.10163257 0.0102424985 s=n b=0 0 0,
653 -0.1622491 0.04728449 s=n b=0 0 0,
654 -0.16269478 0.047741413 s=n b=0 0 0,
655 -0.16624245 0.046245947 s=n b=0 0 0,
656 -0.16653107 0.046140894 s=n b=0 0 0,
657 -0.1772663 0.05198698 s=n b=0 0 0,
658 -0.18319097 0.054840155 s=n b=0 0 0,
659 -0.18407021 0.055318963 s=n b=0 0 0,
660 -0.18448481 0.055572316 s=n b=0 0 0,
661 -0.18478826 0.05577921 s=n b=0 0 0,
662 -0.18616529 0.056359675 s=n b=0 0 0,
663 -0.18688227 0.056620635 s=n b=0 0 0,
664 -0.18691501 0.056595832 s=n b=0 0 0,
665 -0.0547363 0.024195686 s=n b=0 0 0,
666 -0.056198627 0.023975275 s=n b=0 0 0,
667 -0.057339072 0.022682996 s=n b=0 0 0,
668 -0.057459738 0.022581745 s=n b=0 0 0,
669 -0.05754692 0.022515709 s=n b=0 0 0,
670 -0.05889963 0.022023361 s=n b=0 0 0,
671 -0.059788972 0.021749036 s=n b=0 0 0,
672 -0.07382992 0.018173773 s=n b=0 0 0,
673 -0.07459863 0.0188188 s=n b=0 0 0,
674 -0.08283492 0.026460962 s=n b=0 0 0,
675 -0.08290643 0.02654199 s=n b=0 0 0,
676 -0.08315546 0.026854262 s=n b=0 0 0,
677 -0.08330982 0.026798079 s=n b=0 0 0,
678 -0.0833199 0.02679497 s=n b=0 0 0,
679 -0.08333218 0.026790502 s=n b=0 0 0,
680 -0.08350017 0.026738685 s=n b=0 0 0,
681 -0.083550304 0.026801558 s=n b=0 0 0,
682 -0.08379331 0.027177803 s=n b=0 0 0,
683 -0.08433126 0.025985597 s=n b=0 0 0,
684 -0.09070692 0.023298027 s=n b=0 0 0,
685 -0.054829128 0.022878582 s=n b=0 0 0,
686 -0.05491179 0.022878582 s=n b=0 0 0,
687 -0.054669295 0.02374045 s=n b=0 0 0,
688 -0.05481968 0.02374045 s=n b=0 0 0,
689 -0.054694768 0.024287734 s=n b=0 0 0,
690 -0.056157093 0.024067324 s=n b=0 0 0,
691 -0.05729754 0.022775045 s=n b=0 0 0,
692 -0.057418205 0.022673791 s=n b=0 0 0,
693 -0.057505388 0.022607755 s=n b=0 0 0,
694 -0.058858097 0.02211541 s=n b=0 0 0,
695 -0.05974744 0.021841085 s=n b=0 0 0,
696 -0.07378838 0.01826582 s=n b=0 0 0,
697 -0.074557096 0.018910848 s=n b=0 0 0,
698 -0.08279339 0.02655301 s=n b=0 0 0,
699 -0.082864895 0.026634036 s=n b=0 0 0,
700 -0.08311392 0.02694631 s=n b=0 0 0,
701 -0.083268285 0.026890127 s=n b=0 0 0,
702 -0.083278365 0.026887018 s=n b=0 0 0,
703 -0.102869086 -0.015447779 s=n b=0 0 0,
704 -0.11301437 -0.051506285 s=n b=0 0 0,
705 -0.11341246 -0.053763956 s=n b=0 0 0,
706 -0.11342833 -0.054400235 s=n b=0 0 0,
707 -0.11355996 -0.056156762 s=n b=0 0 0,
708 -0.11317614 -0.05921961 s=n b=0 0 0,
709 -0.110763796 -0.05674636 s=n b=0 0 0,
710 -0.18754251 0.056755614 s=n b=0 0 0,
711 -0.1872995 0.056379367 s=n b=0 0 0,
712 -0.18685384 0.055922445 s=n b=0 0 0,
713 -0.1868037 0.05585957 s=n b=0 0 0,
714 -0.18650024 0.055652678 s=n b=0 0 0,
715 -0.18625121 0.0553404 s=n b=0 0 0,
716 -0.18583661 0.05508705 s=n b=0 0 0,
717 -0.1857651 0.05500602 s=n b=0 0 0,
718 -0.18488587 0.054527216 s=n b=0 0 0,
719 -0.11362936 -0.056550343 s=n b=0 0 0,
720 -0.11324554 -0.059613194 s=n b=0 0 0,
721 -0.1108332 -0.057139944 s=n b=0 0 0,
722 -0.11081397 -0.057113197 s=n b=0 0 0,
723 -0.110712685 -0.056986198 s=n b=0 0 0,
724 -0.10988771 -0.05605139 s=n b=0 0 0,
725 -0.101817906 -0.011704559 s=n b=0 0 0,
726 -0.10191918 -0.011831558 s=n b=0 0 0,
727 -0.10233512 -0.013653865 s=n b=0 0 0,
728 -0.102959864 -0.015513343 s=n b=0 0 0,
729 -0.102979094 -0.01554009 s=n b=0 0 0,
730 -0.113124385 -0.051598597 s=n b=0 0 0,
731 -0.11352248 -0.05385627 s=n b=0 0 0,
732 -0.11353834 -0.054492548 s=n b=0 0 0,
733 -0.11366998 -0.056249075 s=n b=0 0 0,
734 -0.11373937 -0.056642655 s=n b=0 0 0,
735 -0.1866229 0.05731866 s=n b=0 0 0,
736 -0.18799993 0.057899125 s=n b=0 0 0,
737 -0.18871692 0.058160085 s=n b=0 0 0,
738 -0.18874966 0.058135282 s=n b=0 0 0,
739 -0.18937716 0.058295064 s=n b=0 0 0,
740 -0.18913415 0.057918817 s=n b=0 0 0,
741 -0.054679655 0.024408335 s=n b=0 0 0,
742 -0.056141984 0.024187924 s=n b=0 0 0,
743 -0.057282425 0.022895645 s=n b=0 0 0,
744 -0.05740309 0.022794392 s=n b=0 0 0,
745 -0.057490274 0.022728356 s=n b=0 0 0,
746 -0.058842983 0.02223601 s=n b=0 0 0,
747 -0.059732325 0.021961685 s=n b=0 0 0,
748 -0.07377327 0.01838642 s=n b=0 0 0,
749 -0.074541986 0.019031448 s=n b=0 0 0,
750 -0.082778275 0.026673611 s=n b=0 0 0,
751 -0.082849786 0.026754636 s=n b=0 0 0,
752 -0.083098814 0.02706691 s=n b=0 0 0,
753 -0.083253175 0.027010728 s=n b=0 0 0,
754 -0.083263256 0.027007619 s=n b=0 0 0,
755 -0.083304785 0.02691557 s=n b=0 0 0,
756 -0.083317064 0.026911102 s=n b=0 0 0,
757 -0.08348505 0.026859285 s=n b=0 0 0,
758 -0.083535194 0.026922159 s=n b=0 0 0,
759 -0.0837782 0.027298404 s=n b=0 0 0,
760 -0.08431614 0.026106197 s=n b=0 0 0,
761 -0.09069181 0.023418628 s=n b=0 0 0,
762 -0.031518966 0.06325297 s=n b=0 0 0,
763 -0.031601626 0.06325297 s=n b=0 0 0,
764 -0.031359132 0.06411483 s=n b=0 0 0,
765 -0.03150952 0.06411483 s=n b=0 0 0,
766 -0.031384606 0.06466212 s=n b=0 0 0,
767 -0.031369492 0.06478272 s=n b=0 0 0,
768 -0.03283182 0.06456231 s=n b=0 0 0,
769 -0.002759441 -5.372141E-5 s=n b=0 0 0,
770 -0.0020909107 -1.5448614E-4 s=n b=0 0 0,
771 -0.0020349605 -1.7174447E-4 s=n b=0 0 0,
772 -0.0018195884 -1.6099568E-4 s=n b=0 0 0,
773 -0.0016451849 -1.7844739E-4 s=n b=0 0 0,
774 -0.0014785859 -1.86762E-4 s=n b=0 0 0,
775 -0.0013675729 -1.86762E-4 s=n b=0 0 0,
776 -0.0013230637 -1.8454064E-4 s=n b=0 0 0,
777 -0.0012358835 -1.1850408E-4 s=n b=0 0 0,
778 -0.0012157749 -1.1649192E-4 s=n b=0 0 0,
779 -0.0011995202 -1.1649192E-4 s=n b=0 0 0,
780 -0.0011915128 -1.16891555E-4 s=n b=0 0 0,
781 -0.10309839 -0.16035374 s=n b=0 0 0,
782 -0.10307916 -0.16032699 s=n b=0 0 0,
783 -0.10297788 -0.16019998 s=n b=0 0 0,
784 -0.102152914 -0.15926518 s=n b=0 0 0,
785 -0.10208351 -0.15887159 s=n b=0 0 0,
786 -0.1014942 -0.15919252 s=n b=0 0 0,
787 -0.10120557 -0.15908746 s=n b=0 0 0,
788 -0.11397355 -0.05766866 s=n b=0 0 0,
789 -0.11386354 -0.05757635 s=n b=0 0 0,
790 -0.11347972 -0.0606392 s=n b=0 0 0,
791 -0.11106738 -0.05816595 s=n b=0 0 0,
792 -0.10333257 -0.16137974 s=n b=0 0 0,
793 -0.10331334 -0.16135299 s=n b=0 0 0,
794 -0.10321206 -0.16122599 s=n b=0 0 0,
795 -0.10238709 -0.16029118 s=n b=0 0 0,
796 -0.15220378 -0.10595472 s=n b=0 0 0,
797 -0.15260187 -0.10821239 s=n b=0 0 0,
798 -0.15261774 -0.10884867 s=n b=0 0 0,
799 -0.15274936 -0.110605195 s=n b=0 0 0,
800 -0.15281877 -0.11099878 s=n b=0 0 0,
801 -0.15305294 -0.112024784 s=n b=0 0 0,
802 -0.15294293 -0.11193247 s=n b=0 0 0,
803 -0.1525591 -0.11499532 s=n b=0 0 0,
804 -0.10411016 -0.016821738 s=n b=0 0 0,
805 -0.11425544 -0.052880242 s=n b=0 0 0,
806 -0.15333484 -0.10723636 s=n b=0 0 0,
807 -0.15373293 -0.10949404 s=n b=0 0 0,
808 -0.1537488 -0.11013032 s=n b=0 0 0,
809 -0.15388043 -0.111886844 s=n b=0 0 0,
810 -0.15394983 -0.11228043 s=n b=0 0 0,
811 -0.154184 -0.11330643 s=n b=0 0 0,
812 -0.154074 -0.11321412 s=n b=0 0 0,
813 -0.18698981 0.0576591 s=n b=0 0 0,
814 -0.18836685 0.058239568 s=n b=0 0 0,
815 -0.18908381 0.058500525 s=n b=0 0 0,
816 -0.18911657 0.058475725 s=n b=0 0 0,
817 -0.18974407 0.058635503 s=n b=0 0 0,
818 -0.18950106 0.05825926 s=n b=0 0 0,
819 -0.030993614 0.06406637 s=n b=0 0 0,
820 -0.031076275 0.06406637 s=n b=0 0 0,
821 -0.030833783 0.06492824 s=n b=0 0 0,
822 -0.030984169 0.06492824 s=n b=0 0 0,
823 -0.030859254 0.06547552 s=n b=0 0 0,
824 -0.030844143 0.065596126 s=n b=0 0 0,
825 -0.03230647 0.065375715 s=n b=0 0 0,
826 -0.0027128158 -7.6174954E-5 s=n b=0 0 0,
827 -0.0020442854 -1.7693969E-4 s=n b=0 0 0,
828 -0.0019883353 -1.9419802E-4 s=n b=0 0 0,
829 -0.0017729631 -1.8344923E-4 s=n b=0 0 0,
830 -0.0015985597 -2.0090092E-4 s=n b=0 0 0,
831 -0.0014319606 -2.0921553E-4 s=n b=0 0 0,
832 -0.0013209477 -2.0921553E-4 s=n b=0 0 0,
833 -0.0012764386 -2.0699418E-4 s=n b=0 0 0,
834 -0.10039173 -0.17621376 s=n b=0 0 0,
835 -0.10015755 -0.17518775 s=n b=0 0 0,
836 -0.10008816 -0.17479417 s=n b=0 0 0,
837 -0.099498846 -0.1751151 s=n b=0 0 0,
838 -0.09921021 -0.17501004 s=n b=0 0 0,
839 -0.1606592 -0.11642083 s=n b=0 0 0,
840 -0.1610573 -0.118678495 s=n b=0 0 0,
841 -0.16107315 -0.119314775 s=n b=0 0 0,
842 -0.16120479 -0.1210713 s=n b=0 0 0,
843 -0.1612742 -0.121464886 s=n b=0 0 0,
844 -0.16150837 -0.12249089 s=n b=0 0 0,
845 -0.16139835 -0.12239858 s=n b=0 0 0,
846 -0.18954177 0.057959605 s=n b=0 0 0,
847 -0.18770713 0.056420155 s=n b=0 0 0,
848 -0.18726145 0.055963233 s=n b=0 0 0,
849 -0.1872113 0.055900358 s=n b=0 0 0,
850 -0.18690786 0.055693466 s=n b=0 0 0,
851 -0.18665883 0.05538119 s=n b=0 0 0,
852 -0.18624422 0.055127837 s=n b=0 0 0,
853 -0.18617272 0.055046808 s=n b=0 0 0,
854 -0.18529348 0.054568004 s=n b=0 0 0,
855 -0.1870197 0.057689745 s=n b=0 0 0,
856 -0.18839674 0.05827021 s=n b=0 0 0,
857 -0.1891137 0.05853117 s=n b=0 0 0,
858 -0.18914646 0.058506366 s=n b=0 0 0,
859 -0.18977395 0.058666147 s=n b=0 0 0,
860 -0.002570904 -1.5345587E-4 s=n b=0 0 0,
861 -0.0019023737 -2.542206E-4 s=n b=0 0 0,
862 -0.0018464237 -2.7147893E-4 s=n b=0 0 0,
863 -0.0016310515 -2.6073016E-4 s=n b=0 0 0,
864 -0.0014566481 -2.7818183E-4 s=n b=0 0 0,
865 -0.001290049 -2.8649645E-4 s=n b=0 0 0,
866 -0.0011790361 -2.8649645E-4 s=n b=0 0 0,
867 -0.16164121 -0.11968988 s=n b=0 0 0,
868 -0.16165708 -0.12032616 s=n b=0 0 0,
869 -0.16178872 -0.12208269 s=n b=0 0 0,
870 -0.16185811 -0.122476265 s=n b=0 0 0,
871 -0.16209228 -0.12350228 s=n b=0 0 0,
872 -0.16198228 -0.123409964 s=n b=0 0 0,
873 -0.15465792 -0.1142255 s=n b=0 0 0,
874 -0.15352686 -0.11294386 s=n b=0 0 0,
875 -0.15314303 -0.1160067 s=n b=0 0 0,
876 -0.16402239 -0.12109873 s=n b=0 0 0,
877 -0.16442047 -0.123356394 s=n b=0 0 0,
878 -0.16500439 -0.12436778 s=n b=0 0 0,
879 -0.16502026 -0.12500405 s=n b=0 0 0,
880 -0.1651519 -0.12676059 s=n b=0 0 0,
881 -0.16522129 -0.12715417 s=n b=0 0 0,
882 -0.16545548 -0.12818018 s=n b=0 0 0,
883 -0.16534546 -0.12808786 s=n b=0 0 0,
884 -0.18931721 0.05600546 s=n b=0 0 0,
885 -0.18901375 0.055798568 s=n b=0 0 0,
886 -0.18876472 0.05548629 s=n b=0 0 0,
887 -0.18835013 0.05523294 s=n b=0 0 0,
888 -0.18827862 0.05515191 s=n b=0 0 0,
889 -0.18739939 0.054673105 s=n b=0 0 0,
890 -0.18702534 0.057696126 s=n b=0 0 0,
891 -0.18840235 0.05827659 s=n b=0 0 0,
892 -0.18911934 0.05853755 s=n b=0 0 0,
893 -0.18915208 0.058512747 s=n b=0 0 0,
894 -0.18977958 0.05867253 s=n b=0 0 0,
895 -0.08312157 0.027248481 s=n b=0 0 0,
896 -0.08327593 0.027192298 s=n b=0 0 0,
897 -0.08328601 0.02718919 s=n b=0 0 0,
898 -0.08332754 0.027097143 s=n b=0 0 0,
899 -0.08333982 0.027092673 s=n b=0 0 0,
900 -0.083507806 0.027040856 s=n b=0 0 0,
901 -0.08355795 0.02710373 s=n b=0 0 0,
902 -0.08380096 0.027479975 s=n b=0 0 0,
903 -0.084338896 0.026287768 s=n b=0 0 0,
904 -0.09071457 0.0236002 s=n b=0 0 0,
905 -0.090729676 0.023479598 s=n b=0 0 0,
906 -0.09085459 0.022932313 s=n b=0 0 0,
907 -0.09109709 0.022070447 s=n b=0 0 0,
908 -0.09174091 0.020154195 s=n b=0 0 0,
909 -0.09244468 0.018361025 s=n b=0 0 0,
910 -0.09499884 0.0133789545 s=n b=0 0 0,
911 -0.09513673 0.01314012 s=n b=0 0 0,
912 -0.09702886 0.012109719 s=n b=0 0 0,
913 -0.0970395 0.012104595 s=n b=0 0 0,
914 -0.09704823 0.0121009145 s=n b=0 0 0,
915 -0.10165533 0.010424069 s=n b=0 0 0,
916 -0.16227186 0.047466062 s=n b=0 0 0,
917 -0.16271754 0.047922987 s=n b=0 0 0,
918 -0.03283454 0.06467146 s=n b=0 0 0,
919 -0.056144703 0.024297075 s=n b=0 0 0,
920 -0.05728515 0.023004796 s=n b=0 0 0,
921 -0.057405815 0.022903543 s=n b=0 0 0,
922 -0.057492994 0.022837507 s=n b=0 0 0,
923 -0.058845706 0.022345161 s=n b=0 0 0,
924 -0.059735045 0.022070834 s=n b=0 0 0,
925 -0.07377599 0.01849557 s=n b=0 0 0,
926 -0.074544705 0.0191406 s=n b=0 0 0,
927 -0.082781 0.026782762 s=n b=0 0 0,
928 -0.082852505 0.026863787 s=n b=0 0 0,
929 -0.08310153 0.027176062 s=n b=0 0 0,
930 -0.08312429 0.027357632 s=n b=0 0 0,
931 -0.08327865 0.02730145 s=n b=0 0 0,
932 -0.08328873 0.02729834 s=n b=0 0 0,
933 -0.08333026 0.027206292 s=n b=0 0 0,
934 -0.08334254 0.027201824 s=n b=0 0 0,
935 -0.08351053 0.027150007 s=n b=0 0 0,
936 -0.08356067 0.02721288 s=n b=0 0 0,
937 -0.083803676 0.027589126 s=n b=0 0 0,
938 -0.084341615 0.026396919 s=n b=0 0 0,
939 -0.090717286 0.02370935 s=n b=0 0 0,
940 -0.03084803 0.065504126 s=n b=0 0 0,
941 -0.030832916 0.06562472 s=n b=0 0 0,
942 -0.032295242 0.06540431 s=n b=0 0 0,
943 -0.032820594 0.06459091 s=n b=0 0 0,
944 -0.032823317 0.06470006 s=n b=0 0 0,
945 -0.030941095 0.06413223 s=n b=0 0 0,
946 -0.031023754 0.06413223 s=n b=0 0 0,
947 -0.030781262 0.0649941 s=n b=0 0 0,
948 -0.03093165 0.0649941 s=n b=0 0 0,
949 -0.030806735 0.06554138 s=n b=0 0 0,
950 -0.030795509 0.06556998 s=n b=0 0 0,
951 -0.030780397 0.065690584 s=n b=0 0 0,
952 -0.0018418501 -2.7368142E-4 s=n b=0 0 0,
953 -0.001626478 -2.6293265E-4 s=n b=0 0 0,
954 -0.0014520746 -2.8038432E-4 s=n b=0 0 0,
955 -0.0012854754 -2.8869894E-4 s=n b=0 0 0,
956 -0.0011744626 -2.8869894E-4 s=n b=0 0 0,
957 -0.10025636 -0.17729399 s=n b=0 0 0,
958 -0.10002218 -0.17626798 s=n b=0 0 0,
959 -0.09995279 -0.1758744 s=n b=0 0 0,
960 -0.099363476 -0.17619532 s=n b=0 0 0,
961 -0.10016397 -0.18534683 s=n b=0 0 0,
962 -0.1000286 -0.18642706 s=n b=0 0 0,
963 -0.09979442 -0.18540105 s=n b=0 0 0,
964 -0.16491458 -0.12221751 s=n b=0 0 0,
965 -0.16531268 -0.12447518 s=n b=0 0 0,
966 -0.1658966 -0.12548657 s=n b=0 0 0,
967 -0.16591246 -0.12612285 s=n b=0 0 0,
968 -0.1660441 -0.12787937 s=n b=0 0 0,
969 -0.1661135 -0.12827295 s=n b=0 0 0,
970 -0.16634767 -0.12929896 s=n b=0 0 0,
971 -0.16354498 -0.119379476 s=n b=0 0 0,
972 -0.16690817 -0.124057375 s=n b=0 0 0,
973 -0.16780037 -0.12517616 s=n b=0 0 0,
974 -0.16819845 -0.12743384 s=n b=0 0 0,
975 -0.16878238 -0.12844522 s=n b=0 0 0,
976 -0.18953124 0.058771245 s=n b=0 0 0,
977 -0.19015872 0.058931027 s=n b=0 0 0,
978 -0.1901531 0.058924645 s=n b=0 0 0,
979 -0.19012322 0.058894005 s=n b=0 0 0,
980 -0.1898802 0.058517758 s=n b=0 0 0,
981 -0.083886996 0.027885264 s=n b=0 0 0,
982 -0.08442494 0.026693057 s=n b=0 0 0,
983 -0.090800606 0.024005488 s=n b=0 0 0,
984 -0.090797886 0.023896337 s=n b=0 0 0,
985 -0.090812996 0.023775736 s=n b=0 0 0,
986 -0.09093791 0.023228452 s=n b=0 0 0,
987 -0.09118041 0.022366583 s=n b=0 0 0,
988 -0.09182423 0.020450333 s=n b=0 0 0,
989 -0.092528 0.018657163 s=n b=0 0 0,
990 -0.09508216 0.013675092 s=n b=0 0 0,
991 -0.09522005 0.013436256 s=n b=0 0 0,
992 -0.09711218 0.012405856 s=n b=0 0 0,
993 -0.09712282 0.012400732 s=n b=0 0 0,
994 -0.09713155 0.012397052 s=n b=0 0 0,
995 -0.10173865 0.010720206 s=n b=0 0 0,
996 -0.16235518 0.0477622 s=n b=0 0 0,
997 -0.16280085 0.048219122 s=n b=0 0 0,
998 -0.1627781 0.04803755 s=n b=0 0 0,
999 -0.16632576 0.046542082 s=n b=0 0 0,
1000 -0.1666144 0.04643703 s=n b=0 0 0,
1001 -0.17734961 0.052283116 s=n b=0 0 0,
1002 -0.08317475 0.028030984 s=n b=0 0 0,
1003 -0.08332911 0.027974801 s=n b=0 0 0,
1004 -0.08333919 0.027971692 s=n b=0 0 0,
1005 -0.08338072 0.027879646 s=n b=0 0 0,
1006 -0.083393 0.027875178 s=n b=0 0 0,
1007 -0.08356099 0.027823359 s=n b=0 0 0,
1008 -0.08361113 0.027886232 s=n b=0 0 0,
1009 -0.08385414 0.02826248 s=n b=0 0 0,
1010 -0.08393746 0.028558616 s=n b=0 0 0,
1011 -0.0844754 0.02736641 s=n b=0 0 0,
1012 -0.09085107 0.02467884 s=n b=0 0 0,
1013 -0.032808807 0.06528184 s=n b=0 0 0,
1014 -0.032820035 0.06525324 s=n b=0 0 0,
1015 -0.056130197 0.024878854 s=n b=0 0 0,
1016 -0.05727064 0.023586575 s=n b=0 0 0,
1017 -0.05739131 0.023485322 s=n b=0 0 0,
1018 -0.057478487 0.023419285 s=n b=0 0 0,
1019 -0.0588312 0.02292694 s=n b=0 0 0,
1020 -0.05972054 0.022652615 s=n b=0 0 0,
1021 -0.073761486 0.01907735 s=n b=0 0 0,
1022 -0.0745302 0.019722378 s=n b=0 0 0,
1023 -0.08276649 0.02736454 s=n b=0 0 0,
1024 -0.082838 0.027445566 s=n b=0 0 0,
1025 -0.08308703 0.02775784 s=n b=0 0 0,
1026 -0.08310978 0.02793941 s=n b=0 0 0,
1027 -0.083160244 0.028612765 s=n b=0 0 0,
1028 -0.083314605 0.028556582 s=n b=0 0 0,
1029 -0.08332468 0.028553473 s=n b=0 0 0,
1030 -0.083366215 0.028461425 s=n b=0 0 0,
1031 -0.083378494 0.028456956 s=n b=0 0 0,
1032 -0.08354648 0.028405137 s=n b=0 0 0,
1033 -0.083596624 0.028468011 s=n b=0 0 0,
1034 -0.083839625 0.028844258 s=n b=0 0 0,
1035 -0.083922945 0.029140394 s=n b=0 0 0,
1036 -0.030910544 0.064166844 s=n b=0 0 0,
1037 -0.030993205 0.064166844 s=n b=0 0 0,
1038 -0.030750712 0.06502871 s=n b=0 0 0,
1039 -0.030901099 0.06502871 s=n b=0 0 0,
1040 -0.030776184 0.065575995 s=n b=0 0 0,
1041 -0.03076496 0.0656046 s=n b=0 0 0,
1042 -0.0014261156 -2.9132696E-4 s=n b=0 0 0,
1043 -0.0012595166 -2.9964157E-4 s=n b=0 0 0,
1044 -0.0011485036 -2.9964157E-4 s=n b=0 0 0,
1045 -0.0024086705 -2.640649E-4 s=n b=0 0 0,
1046 -0.0017401401 -3.6482964E-4 s=n b=0 0 0,
1047 -0.00168419 -3.8208795E-4 s=n b=0 0 0,
1048 -0.0016796165 -3.8429044E-4 s=n b=0 0 0,
1049 -0.0014642443 -3.7354167E-4 s=n b=0 0 0,
1050 -0.0012898409 -3.9099334E-4 s=n b=0 0 0,
1051 -0.0012638819 -4.0193598E-4 s=n b=0 0 0,
1052 -0.16758189 -0.13203427 s=n b=0 0 0,
1053 -0.1666897 -0.13091548 s=n b=0 0 0,
1054 -0.16657968 -0.13082317 s=n b=0 0 0,
1055 -0.1632165 -0.12614527 s=n b=0 0 0,
1056 -0.15589213 -0.11696081 s=n b=0 0 0,
1057 -0.15476108 -0.11567916 s=n b=0 0 0,
1058 -0.15437725 -0.11874201 s=n b=0 0 0,
1059 -0.17955485 -0.13849561 s=n b=0 0 0,
1060 -0.17995293 -0.14075328 s=n b=0 0 0,
1061 -0.18053687 -0.14176466 s=n b=0 0 0,
1062 -0.16464247 -0.12039779 s=n b=0 0 0,
1063 -0.16800566 -0.1250757 s=n b=0 0 0,
1064 -0.16889785 -0.12619448 s=n b=0 0 0,
1065 -0.18065234 -0.13951392 s=n b=0 0 0,
1066 -0.18105042 -0.1417716 s=n b=0 0 0,
1067 -0.18163435 -0.14278299 s=n b=0 0 0,
1068 -0.18914257 0.055467434 s=n b=0 0 0,
1069 -0.18872797 0.055214077 s=n b=0 0 0,
1070 -0.18865648 0.055133052 s=n b=0 0 0,
1071 -0.18777724 0.054654248 s=n b=0 0 0,
1072 -0.08385601 0.056512076 s=n b=0 0 0,
1073 -0.08401037 0.056455895 s=n b=0 0 0,
1074 -0.08402044 0.056452785 s=n b=0 0 0,
1075 -0.08406198 0.05636074 s=n b=0 0 0,
1076 -0.08407426 0.05635627 s=n b=0 0 0,
1077 -0.08424225 0.05630445 s=n b=0 0 0,
1078 -0.08429239 0.056367327 s=n b=0 0 0,
1079 -0.08453539 0.05674357 s=n b=0 0 0,
1080 -0.08461871 0.057039708 s=n b=0 0 0,
1081 7.4982573E-4 -5.1240437E-4 s=n b=0 0 0,
1082 7.0320047E-4 -4.899508E-4 s=n b=0 0 0,
1083 7.903808E-4 -4.239143E-4 s=n b=0 0 0,
1084 8.104893E-4 -4.219021E-4 s=n b=0 0 0,
1085 8.267441E-4 -4.219021E-4 s=n b=0 0 0,
1086 8.3475147E-4 -4.2230176E-4 s=n b=0 0 0,
1087 -0.0012228809 -3.1297584E-4 s=n b=0 0 0,
1088 -0.0011118681 -3.1297584E-4 s=n b=0 0 0,
1089 -5.2252196E-4 -0.0016927668 s=n b=0 0 0,
1090 1.4600831E-4 -0.0017935316 s=n b=0 0 0,
1091 2.0195842E-4 -0.0018107899 s=n b=0 0 0,
1092 2.0653194E-4 -0.0018129924 s=n b=0 0 0,
1093 -0.042721502 -0.091196075 s=n b=0 0 0,
1094 -0.042705633 -0.090559795 s=n b=0 0 0,
1095 -0.04267289 -0.09053499 s=n b=0 0 0,
1096 -0.04266416 -0.09053131 s=n b=0 0 0,
1097 -0.04249617 -0.09047949 s=n b=0 0 0,
1098 -0.04201694 -0.09065392 s=n b=0 0 0,
1099 -0.09699368 -0.18324867 s=n b=0 0 0,
1100 -0.09712905 -0.18216844 s=n b=0 0 0,
1101 -0.09684041 -0.18206339 s=n b=0 0 0,
1102 -0.0999723 -0.1868763 s=n b=0 0 0,
1103 -0.09973812 -0.18585029 s=n b=0 0 0,
1104 -0.15487404 -0.12050771 s=n b=0 0 0,
1105 -0.15363982 -0.1177724 s=n b=0 0 0,
1106 -0.15305589 -0.116761014 s=n b=0 0 0,
1107 -0.11397651 -0.062404893 s=n b=0 0 0,
1108 -0.11156417 -0.059931643 s=n b=0 0 0,
1109 -0.10382936 -0.16314544 s=n b=0 0 0,
1110 -0.19675453 -0.18893762 s=n b=0 0 0,
1111 -0.19586234 -0.18781883 s=n b=0 0 0,
1112 -0.19575232 -0.18772651 s=n b=0 0 0,
1113 -0.19658124 -0.1615258 s=n b=0 0 0,
1114 -0.19548376 -0.16050749 s=n b=0 0 0,
1115 -0.18164521 -0.14053188 s=n b=0 0 0,
1116 -0.1820433 -0.14278954 s=n b=0 0 0,
1117 -0.18262723 -0.14380093 s=n b=0 0 0,
1118 -0.19757412 -0.16254374 s=n b=0 0 0,
1119 -0.17805849 -0.13165517 s=n b=0 0 0,
1120 -0.18142167 -0.13633308 s=n b=0 0 0,
1121 -0.18231387 -0.13745186 s=n b=0 0 0,
1122 -0.19406836 -0.1507713 s=n b=0 0 0,
1123 -0.19506124 -0.15178925 s=n b=0 0 0,
1124 -0.19432002 -0.050697472 s=n b=0 0 0,
1125 -0.1944213 -0.05082447 s=n b=0 0 0,
1126 -0.19046596 0.05495199 s=n b=0 0 0,
1127 -0.18958671 0.054473184 s=n b=0 0 0,
1128 -0.18996195 0.055467434 s=n b=0 0 0,
1129 -0.18954736 0.055214077 s=n b=0 0 0,
1130 -0.18947585 0.055133052 s=n b=0 0 0,
1131 -0.19128533 0.05495199 s=n b=0 0 0,
1132 -0.19057232 0.056131054 s=n b=0 0 0,
1133 -0.19026887 0.05592416 s=n b=0 0 0,
1134 -0.19001985 0.055611886 s=n b=0 0 0,
1135 -0.1903977 0.05559303 s=n b=0 0 0,
1136 -0.19121708 0.05559303 s=n b=0 0 0,
1137 -0.18948387 0.05603915 s=n b=0 0 0,
1138 -0.19073898 0.056164745 s=n b=0 0 0,
1139 -0.18854678 0.058457676 s=n b=0 0 0,
1140 -0.18926375 0.058718637 s=n b=0 0 0,
1141 -0.16387036 0.050944205 s=n b=0 0 0,
1142 -0.16384761 0.050762635 s=n b=0 0 0,
1143 -0.16739528 0.049267165 s=n b=0 0 0,
1144 -0.16768391 0.049162112 s=n b=0 0 0,
1145 -0.17841913 0.0550082 s=n b=0 0 0,
1146 -0.084096104 0.057462383 s=n b=0 0 0,
1147 -0.08413764 0.057370335 s=n b=0 0 0,
1148 -0.08414992 0.05736587 s=n b=0 0 0,
1149 -0.08431791 0.05731405 s=n b=0 0 0,
1150 -0.08436804 0.05737692 s=n b=0 0 0,
1151 -0.08461105 0.057753168 s=n b=0 0 0,
1152 -0.08469437 0.058049306 s=n b=0 0 0,
1153 -0.08359257 0.06707564 s=n b=0 0 0,
1154 -0.08374693 0.067019455 s=n b=0 0 0,
1155 -0.083757006 0.06701635 s=n b=0 0 0,
1156 -0.08383267 0.06802595 s=n b=0 0 0,
1157 -0.030771127 0.065711126 s=n b=0 0 0,
1158 -0.030823648 0.06564527 s=n b=0 0 0,
1159 -0.030847438 0.0642254 s=n b=0 0 0,
1160 -0.030930098 0.0642254 s=n b=0 0 0,
1161 -0.030687606 0.065087266 s=n b=0 0 0,
1162 -0.008730171 0.03353877 s=n b=0 0 0,
1163 -0.009533889 0.03365991 s=n b=0 0 0,
1164 -0.0100834835 0.033799853 s=n b=0 0 0,
;
VLABELS
2 'AF269256.1' x=-90 y=-1 f='Arial-PLAIN-14',
3 'AJ005618.1' x=-45 y=-14 f='Arial-PLAIN-14',
4 'AJ004873.1' x=-45 y=-29 f='Arial-PLAIN-14',
5 'AF272945.1' x=-89 y=19 f='Arial-PLAIN-14',
6 'AJ310735.1' x=-84 y=-8 f='Arial-PLAIN-14',
7 'AJ243525.1part' x=-58 y=-15 f='Arial-PLAIN-14',
8 'EU009494.1' x=-47 y=-9 f='Arial-PLAIN-14',
9 'EU009492.1' x=-47 y=-24 f='Arial-PLAIN-14',
10 'EU009488.1' x=-47 y=-39 f='Arial-PLAIN-14',
11 'EU009489.1' x=-44 y=23 f='Arial-PLAIN-14',
12 'EU009490.1' x=-47 y=-54 f='Arial-PLAIN-14',
13 'EU009496.1' x=12 y=4 f='Arial-PLAIN-14',
14 'EU009491.1' x=-39 y=-73 f='Arial-PLAIN-14',
15 'AF269260.1' x=-39 y=-88 f='Arial-PLAIN-14',
16 'AY762610.1' x=-39 y=-23 f='Arial-PLAIN-14',
17 'Y16562.1' x=-30 y=-38 f='Arial-PLAIN-14',
18 'EF375557.1part' x=-47 y=-32 f='Arial-PLAIN-14',
19 'EF197820.1part' x=-46 y=-52 f='Arial-PLAIN-14',
20 'AF269268.1' x=-33 y=-11 f='Arial-PLAIN-14',
21 'AB284058.1' x=-32 y=-6 f='Arial-PLAIN-14',
22 'Y16561.1' x=-22 y=5 f='Arial-PLAIN-14',
23 'DQ324426.1' x=-32 y=16 f='Arial-PLAIN-14',
24 'AF269281.1' x=-31 y=-49 f='Arial-PLAIN-14',
25 'L25437.1' x=11 y=34 f='Arial-PLAIN-14',
26 'AY762608.1' x=12 y=49 f='Arial-PLAIN-14',
27 'EF202608.1' x=11 y=-65 f='Arial-PLAIN-14',
28 'X56980.1' x=12 y=64 f='Arial-PLAIN-14',
29 'AB284062.1' x=12 y=79 f='Arial-PLAIN-14',
30 'X12647.1' x=8 y=92 f='Arial-PLAIN-14',
31 'AF269269.1' x=11 y=14 f='Arial-PLAIN-14',
32 'AF269282.1' x=8 y=7 f='Arial-PLAIN-14',
33 'AB284064.1' x=9 y=7 f='Arial-PLAIN-14',
34 'Z18756.1' x=-22 y=8 f='Arial-PLAIN-14',
35 'AJ440240.1' x=-29 y=-2 f='Arial-PLAIN-14',
36 'AF269280.1' x=-33 y=24 f='Arial-PLAIN-14',
37 'AY055109.1' x=-34 y=40 f='Arial-PLAIN-14',
38 'M73033.1part' x=-41 y=31 f='Arial-PLAIN-14',
39 'M73034.1part' x=-42 y=36 f='Arial-PLAIN-14',
40 'L04982.1' x=-29 y=11 f='Arial-PLAIN-14',
41 'AF131229.1part' x=-53 y=1 f='Arial-PLAIN-14',
42 'AF131230.1part' x=-54 y=-14 f='Arial-PLAIN-14',
43 'X72023.1' x=-38 y=-18 f='Arial-PLAIN-14',
44 'EF028916.1part' x=-112 y=7 f='Arial-PLAIN-14',
45 'AY762612.1' x=-88 y=36 f='Arial-PLAIN-14',
46 'DQ227703.1' x=-93 y=29 f='Arial-PLAIN-14',
47 'DQ471955.1' x=-93 y=74 f='Arial-PLAIN-14',
48 'AJ005617.1' x=-87 y=-86 f='Arial-PLAIN-14',
49 'AJ005613.1' x=-87 y=94 f='Arial-PLAIN-14',
50 'AJ004874.1' x=-87 y=-101 f='Arial-PLAIN-14',
961 'AE001363.1' x=-43 y=40 f='Arial-PLAIN-14',
1051 'AJ440239.1' x=12 y=-1 f='Arial-PLAIN-14',
1086 'AJ004875.1' x=-87 y=109 f='Arial-PLAIN-14',
1093 'X61096.1' x=-38 y=8 f='Arial-PLAIN-14',
1098 'AY184290.1' x=-47 y=23 f='Arial-PLAIN-14',
1099 'DQ358972.1' x=-44 y=-35 f='Arial-PLAIN-14',
1103 'M64064.1' x=12 y=-56 f='Arial-PLAIN-14',
1112 'AF269279.1' x=-36 y=-45 f='Arial-PLAIN-14',
1125 'AE015925.1' x=10 y=-9 f='Arial-PLAIN-14',
1131 'AY762613.1' x=11 y=-87 f='Arial-PLAIN-14',
1136 'EU159263.1part' x=12 y=-101 f='Arial-PLAIN-14',
1138 'AF269265.1' x=12 y=-116 f='Arial-PLAIN-14',
1140 'AM050561.1' x=12 y=-131 f='Arial-PLAIN-14',
1162 'AB284065.1' x=-88 y=-108 f='Arial-PLAIN-14',
;
EDGES
1 1 2 s=5 w=0.0010900007,
2 51 1 s=4 w=1.60658E-5,
3 52 1 s=11 w=8.017329E-6,
4 53 51 s=11 w=8.017329E-6,
5 53 52 s=4 w=1.60658E-5,
6 54 53 s=10 w=1.6254793E-5,
7 55 54 s=9 w=2.0208896E-5,
8 56 55 s=17 w=4.4564564E-5,
9 57 56 s=19 w=1.11012865E-4,
10 58 52 s=28 w=5.8551388E-5,
11 58 3 s=195 w=0.0010776082,
12 59 53 s=28 w=5.8551388E-5,
13 59 58 s=4 w=1.60658E-5,
14 60 54 s=28 w=5.8551388E-5,
15 60 59 s=10 w=1.6254793E-5,
16 61 55 s=28 w=5.8551388E-5,
17 61 60 s=9 w=2.0208896E-5,
18 62 56 s=28 w=5.8551388E-5,
19 62 61 s=17 w=4.4564564E-5,
20 63 57 s=28 w=5.8551388E-5,
21 63 62 s=19 w=1.11012865E-4,
22 64 63 s=21 w=1.6680644E-4,
23 65 57 s=21 w=1.6680644E-4,
24 65 64 s=28 w=5.8551388E-5,
25 66 64 s=25 w=1.752744E-4,
26 67 65 s=25 w=1.752744E-4,
27 67 66 s=28 w=5.8551388E-5,
28 68 66 s=27 w=6.760816E-4,
29 69 60 s=35 w=0.003947265,
30 70 61 s=35 w=0.003947265,
31 70 69 s=9 w=2.0208896E-5,
32 71 62 s=35 w=0.003947265,
33 71 70 s=17 w=4.4564564E-5,
34 72 63 s=35 w=0.003947265,
35 72 71 s=19 w=1.11012865E-4,
36 73 64 s=35 w=0.003947265,
37 73 72 s=21 w=1.6680644E-4,
38 74 66 s=35 w=0.003947265,
39 74 73 s=25 w=1.752744E-4,
40 75 68 s=35 w=0.003947265,
41 75 74 s=27 w=6.760816E-4,
42 76 60 s=43 w=1.791946E-4,
43 76 4 s=194 w=8.552348E-4,
44 77 69 s=43 w=1.791946E-4,
45 77 76 s=35 w=0.003947265,
46 78 70 s=43 w=1.791946E-4,
47 78 77 s=9 w=2.0208896E-5,
48 79 71 s=43 w=1.791946E-4,
49 79 78 s=17 w=4.4564564E-5,
50 80 72 s=43 w=1.791946E-4,
51 80 79 s=19 w=1.11012865E-4,
52 81 73 s=43 w=1.791946E-4,
53 81 80 s=21 w=1.6680644E-4,
54 82 74 s=43 w=1.791946E-4,
55 82 81 s=25 w=1.752744E-4,
56 83 75 s=43 w=1.791946E-4,
57 83 82 s=27 w=6.760816E-4,
58 84 83 s=34 w=0.03422661,
59 85 75 s=34 w=0.03422661,
60 85 84 s=43 w=1.791946E-4,
61 86 84 s=24 w=2.1564023E-4,
62 87 85 s=24 w=2.1564023E-4,
63 87 86 s=43 w=1.791946E-4,
64 88 75 s=24 w=2.1564023E-4,
65 88 87 s=34 w=0.03422661,
66 89 68 s=24 w=2.1564023E-4,
67 89 88 s=35 w=0.003947265,
68 90 66 s=24 w=2.1564023E-4,
69 90 89 s=27 w=6.760816E-4,
70 91 67 s=24 w=2.1564023E-4,
71 91 90 s=28 w=5.8551388E-5,
72 92 84 s=33 w=8.1279577E-4,
73 93 86 s=33 w=8.1279577E-4,
74 93 92 s=24 w=2.1564023E-4,
75 94 87 s=33 w=8.1279577E-4,
76 94 93 s=43 w=1.791946E-4,
77 95 84 s=42 w=0.006851439,
78 96 92 s=42 w=0.006851439,
79 96 95 s=33 w=8.1279577E-4,
80 97 93 s=42 w=0.006851439,
81 97 96 s=24 w=2.1564023E-4,
82 98 97 s=32 w=0.004428289,
83 99 93 s=32 w=0.004428289,
84 99 98 s=42 w=0.006851439,
85 100 94 s=32 w=0.004428289,
86 100 99 s=43 w=1.791946E-4,
87 101 96 s=55 w=5.6713243E-4,
88 102 97 s=55 w=5.6713243E-4,
89 102 101 s=24 w=2.1564023E-4,
90 103 98 s=55 w=5.6713243E-4,
91 103 102 s=32 w=0.004428289,
92 104 95 s=60 w=5.0998875E-4,
93 105 96 s=60 w=5.0998875E-4,
94 105 104 s=33 w=8.1279577E-4,
95 106 101 s=60 w=5.0998875E-4,
96 106 105 s=55 w=5.6713243E-4,
97 107 102 s=60 w=5.0998875E-4,
98 107 106 s=24 w=2.1564023E-4,
99 108 103 s=60 w=5.0998875E-4,
100 108 107 s=32 w=0.004428289,
101 109 108 s=3 w=1.5752035E-4,
102 110 103 s=3 w=1.5752035E-4,
103 110 109 s=60 w=5.0998875E-4,
104 111 98 s=3 w=1.5752035E-4,
105 111 110 s=55 w=5.6713243E-4,
106 112 99 s=3 w=1.5752035E-4,
107 112 111 s=42 w=0.006851439,
108 113 100 s=3 w=1.5752035E-4,
109 113 112 s=43 w=1.791946E-4,
110 114 94 s=3 w=1.5752035E-4,
111 114 113 s=32 w=0.004428289,
112 115 87 s=3 w=1.5752035E-4,
113 115 114 s=33 w=8.1279577E-4,
114 116 88 s=3 w=1.5752035E-4,
115 116 115 s=34 w=0.03422661,
116 117 89 s=3 w=1.5752035E-4,
117 117 116 s=35 w=0.003947265,
118 118 90 s=3 w=1.5752035E-4,
119 118 117 s=27 w=6.760816E-4,
120 119 91 s=3 w=1.5752035E-4,
121 119 118 s=28 w=5.8551388E-5,
122 120 67 s=3 w=1.5752035E-4,
123 120 119 s=24 w=2.1564023E-4,
124 121 65 s=3 w=1.5752035E-4,
125 121 120 s=25 w=1.752744E-4,
126 122 57 s=3 w=1.5752035E-4,
127 122 121 s=21 w=1.6680644E-4,
128 123 56 s=3 w=1.5752035E-4,
129 123 122 s=19 w=1.11012865E-4,
130 124 55 s=3 w=1.5752035E-4,
131 124 123 s=17 w=4.4564564E-5,
132 125 54 s=3 w=1.5752035E-4,
133 125 124 s=9 w=2.0208896E-5,
134 126 53 s=3 w=1.5752035E-4,
135 126 125 s=10 w=1.6254793E-5,
136 127 51 s=3 w=1.5752035E-4,
137 127 126 s=11 w=8.017329E-6,
138 128 108 s=31 w=8.2659644E-5,
139 129 109 s=31 w=8.2659644E-5,
140 129 128 s=3 w=1.5752035E-4,
141 130 110 s=31 w=8.2659644E-5,
142 130 129 s=60 w=5.0998875E-4,
143 131 111 s=31 w=8.2659644E-5,
144 131 130 s=55 w=5.6713243E-4,
145 132 112 s=31 w=8.2659644E-5,
146 132 131 s=42 w=0.006851439,
147 133 113 s=31 w=8.2659644E-5,
148 133 132 s=43 w=1.791946E-4,
149 134 108 s=41 w=0.006612512,
150 135 128 s=41 w=0.006612512,
151 135 134 s=31 w=8.2659644E-5,
152 136 129 s=41 w=0.006612512,
153 136 135 s=3 w=1.5752035E-4,
154 137 130 s=41 w=0.006612512,
155 137 136 s=60 w=5.0998875E-4,
156 138 131 s=41 w=0.006612512,
157 138 137 s=55 w=5.6713243E-4,
158 139 136 s=8 w=1.09367465E-4,
159 140 137 s=8 w=1.09367465E-4,
160 140 139 s=60 w=5.0998875E-4,
161 141 138 s=8 w=1.09367465E-4,
162 141 140 s=55 w=5.6713243E-4,
163 142 131 s=8 w=1.09367465E-4,
164 142 141 s=41 w=0.006612512,
165 143 132 s=8 w=1.09367465E-4,
166 143 142 s=42 w=0.006851439,
167 144 133 s=8 w=1.09367465E-4,
168 144 143 s=43 w=1.791946E-4,
169 145 113 s=8 w=1.09367465E-4,
170 145 144 s=31 w=8.2659644E-5,
171 146 114 s=8 w=1.09367465E-4,
172 146 145 s=32 w=0.004428289,
173 147 115 s=8 w=1.09367465E-4,
174 147 146 s=33 w=8.1279577E-4,
175 148 116 s=8 w=1.09367465E-4,
176 148 147 s=34 w=0.03422661,
177 149 117 s=8 w=1.09367465E-4,
178 149 148 s=35 w=0.003947265,
179 150 118 s=8 w=1.09367465E-4,
180 150 149 s=27 w=6.760816E-4,
181 151 119 s=8 w=1.09367465E-4,
182 151 150 s=28 w=5.8551388E-5,
183 152 120 s=8 w=1.09367465E-4,
184 152 151 s=24 w=2.1564023E-4,
185 153 121 s=8 w=1.09367465E-4,
186 153 152 s=25 w=1.752744E-4,
187 154 122 s=8 w=1.09367465E-4,
188 154 153 s=21 w=1.6680644E-4,
189 155 123 s=8 w=1.09367465E-4,
190 155 154 s=19 w=1.11012865E-4,
191 156 124 s=8 w=1.09367465E-4,
192 156 155 s=17 w=4.4564564E-5,
193 157 134 s=54 w=9.857444E-6,
194 158 135 s=54 w=9.857444E-6,
195 158 157 s=31 w=8.2659644E-5,
196 159 136 s=54 w=9.857444E-6,
197 159 158 s=3 w=1.5752035E-4,
198 160 139 s=54 w=9.857444E-6,
199 160 159 s=8 w=1.09367465E-4,
200 161 140 s=54 w=9.857444E-6,
201 161 160 s=60 w=5.0998875E-4,
202 162 158 s=40 w=1.5038652E-4,
203 163 159 s=40 w=1.5038652E-4,
204 163 162 s=3 w=1.5752035E-4,
205 164 160 s=40 w=1.5038652E-4,
206 164 163 s=8 w=1.09367465E-4,
207 165 161 s=40 w=1.5038652E-4,
208 165 164 s=60 w=5.0998875E-4,
209 166 140 s=40 w=1.5038652E-4,
210 166 165 s=54 w=9.857444E-6,
211 167 141 s=40 w=1.5038652E-4,
212 167 166 s=55 w=5.6713243E-4,
213 168 104 s=77 w=6.7102944E-4,
214 169 105 s=77 w=6.7102944E-4,
215 169 168 s=33 w=8.1279577E-4,
216 170 106 s=77 w=6.7102944E-4,
217 170 169 s=55 w=5.6713243E-4,
218 171 107 s=77 w=6.7102944E-4,
219 171 170 s=24 w=2.1564023E-4,
220 172 108 s=77 w=6.7102944E-4,
221 172 171 s=32 w=0.004428289,
222 173 134 s=77 w=6.7102944E-4,
223 173 172 s=41 w=0.006612512,
224 174 157 s=77 w=6.7102944E-4,
225 174 173 s=54 w=9.857444E-6,
226 175 158 s=77 w=6.7102944E-4,
227 175 174 s=31 w=8.2659644E-5,
228 176 162 s=77 w=6.7102944E-4,
229 176 175 s=40 w=1.5038652E-4,
230 177 163 s=77 w=6.7102944E-4,
231 177 176 s=3 w=1.5752035E-4,
232 178 164 s=77 w=6.7102944E-4,
233 178 177 s=8 w=1.09367465E-4,
234 179 174 s=71 w=3.9904684E-4,
235 180 175 s=71 w=3.9904684E-4,
236 180 179 s=31 w=8.2659644E-5,
237 181 176 s=71 w=3.9904684E-4,
238 181 180 s=40 w=1.5038652E-4,
239 182 177 s=71 w=3.9904684E-4,
240 182 181 s=3 w=1.5752035E-4,
241 183 178 s=71 w=3.9904684E-4,
242 183 182 s=8 w=1.09367465E-4,
243 184 164 s=71 w=3.9904684E-4,
244 184 183 s=77 w=6.7102944E-4,
245 185 183 s=30 w=0.0014395255,
246 186 184 s=30 w=0.0014395255,
247 186 185 s=77 w=6.7102944E-4,
248 187 164 s=30 w=0.0014395255,
249 187 186 s=71 w=3.9904684E-4,
250 188 165 s=30 w=0.0014395255,
251 188 187 s=60 w=5.0998875E-4,
252 189 166 s=30 w=0.0014395255,
253 189 188 s=54 w=9.857444E-6,
254 190 167 s=30 w=0.0014395255,
255 190 189 s=55 w=5.6713243E-4,
256 191 141 s=30 w=0.0014395255,
257 191 190 s=40 w=1.5038652E-4,
258 192 142 s=30 w=0.0014395255,
259 192 191 s=41 w=0.006612512,
260 193 143 s=30 w=0.0014395255,
261 193 192 s=42 w=0.006851439,
262 194 144 s=30 w=0.0014395255,
263 194 193 s=43 w=1.791946E-4,
264 194 45 s=29 w=0.033684634,
265 195 181 s=53 w=0.0014788442,
266 196 182 s=53 w=0.0014788442,
267 196 195 s=3 w=1.5752035E-4,
268 197 183 s=53 w=0.0014788442,
269 197 196 s=8 w=1.09367465E-4,
270 198 185 s=53 w=0.0014788442,
271 198 197 s=30 w=0.0014395255,
272 199 186 s=53 w=0.0014788442,
273 199 198 s=77 w=6.7102944E-4,
274 200 187 s=53 w=0.0014788442,
275 200 199 s=71 w=3.9904684E-4,
276 201 188 s=53 w=0.0014788442,
277 201 200 s=60 w=5.0998875E-4,
278 202 198 s=39 w=9.306875E-4,
279 203 199 s=39 w=9.306875E-4,
280 203 202 s=77 w=6.7102944E-4,
281 204 200 s=39 w=9.306875E-4,
282 204 203 s=71 w=3.9904684E-4,
283 205 201 s=39 w=9.306875E-4,
284 205 204 s=60 w=5.0998875E-4,
285 206 188 s=39 w=9.306875E-4,
286 206 205 s=53 w=0.0014788442,
287 207 189 s=39 w=9.306875E-4,
288 207 206 s=54 w=9.857444E-6,
289 208 190 s=39 w=9.306875E-4,
290 208 207 s=55 w=5.6713243E-4,
291 209 202 s=38 w=1.6426777E-4,
292 210 203 s=38 w=1.6426777E-4,
293 210 209 s=77 w=6.7102944E-4,
294 211 204 s=38 w=1.6426777E-4,
295 211 210 s=71 w=3.9904684E-4,
296 212 205 s=38 w=1.6426777E-4,
297 212 211 s=60 w=5.0998875E-4,
298 213 206 s=38 w=1.6426777E-4,
299 213 212 s=53 w=0.0014788442,
300 214 207 s=38 w=1.6426777E-4,
301 214 213 s=54 w=9.857444E-6,
302 215 208 s=38 w=1.6426777E-4,
303 215 214 s=55 w=5.6713243E-4,
304 216 202 s=52 w=0.014488985,
305 217 209 s=52 w=0.014488985,
306 217 216 s=38 w=1.6426777E-4,
307 218 210 s=52 w=0.014488985,
308 218 217 s=77 w=6.7102944E-4,
309 219 211 s=52 w=0.014488985,
310 219 218 s=71 w=3.9904684E-4,
311 220 212 s=52 w=0.014488985,
312 220 219 s=60 w=5.0998875E-4,
313 221 217 s=51 w=1.054697E-5,
314 222 218 s=51 w=1.054697E-5,
315 222 221 s=77 w=6.7102944E-4,
316 223 219 s=51 w=1.054697E-5,
317 223 222 s=71 w=3.9904684E-4,
318 224 220 s=51 w=1.054697E-5,
319 224 223 s=60 w=5.0998875E-4,
320 225 221 s=50 w=1.3066786E-5,
321 226 222 s=50 w=1.3066786E-5,
322 226 225 s=77 w=6.7102944E-4,
323 227 223 s=50 w=1.3066786E-5,
324 227 226 s=71 w=3.9904684E-4,
325 228 224 s=50 w=1.3066786E-5,
326 228 227 s=60 w=5.0998875E-4,
327 229 225 s=37 w=0.0021545053,
328 230 226 s=37 w=0.0021545053,
329 230 229 s=77 w=6.7102944E-4,
330 231 227 s=37 w=0.0021545053,
331 231 230 s=71 w=3.9904684E-4,
332 232 228 s=37 w=0.0021545053,
333 232 231 s=60 w=5.0998875E-4,
334 233 224 s=37 w=0.0021545053,
335 233 232 s=50 w=1.3066786E-5,
336 234 220 s=37 w=0.0021545053,
337 234 233 s=51 w=1.054697E-5,
338 235 212 s=37 w=0.0021545053,
339 235 234 s=52 w=0.014488985,
340 236 213 s=37 w=0.0021545053,
341 236 235 s=53 w=0.0014788442,
342 237 214 s=37 w=0.0021545053,
343 237 236 s=54 w=9.857444E-6,
344 238 215 s=37 w=0.0021545053,
345 238 237 s=55 w=5.6713243E-4,
346 238 44 s=36 w=0.039935034,
347 239 225 s=49 w=0.0069189724,
348 240 229 s=49 w=0.0069189724,
349 240 239 s=37 w=0.0021545053,
350 241 230 s=49 w=0.0069189724,
351 241 240 s=77 w=6.7102944E-4,
352 242 231 s=49 w=0.0069189724,
353 242 241 s=71 w=3.9904684E-4,
354 243 232 s=49 w=0.0069189724,
355 243 242 s=60 w=5.0998875E-4,
356 244 225 s=59 w=1.7579884E-4,
357 245 239 s=59 w=1.7579884E-4,
358 245 244 s=49 w=0.0069189724,
359 246 240 s=59 w=1.7579884E-4,
360 246 245 s=37 w=0.0021545053,
361 247 241 s=59 w=1.7579884E-4,
362 247 246 s=77 w=6.7102944E-4,
363 248 242 s=59 w=1.7579884E-4,
364 248 247 s=71 w=3.9904684E-4,
365 249 246 s=48 w=1.1808479E-5,
366 250 247 s=48 w=1.1808479E-5,
367 250 249 s=77 w=6.7102944E-4,
368 251 248 s=48 w=1.1808479E-5,
369 251 250 s=71 w=3.9904684E-4,
370 252 242 s=48 w=1.1808479E-5,
371 252 251 s=59 w=1.7579884E-4,
372 253 243 s=48 w=1.1808479E-5,
373 253 252 s=60 w=5.0998875E-4,
374 254 249 s=58 w=9.475278E-6,
375 255 250 s=58 w=9.475278E-6,
376 255 254 s=77 w=6.7102944E-4,
377 256 251 s=58 w=9.475278E-6,
378 256 255 s=71 w=3.9904684E-4,
379 257 254 s=70 w=0.004902768,
380 258 255 s=70 w=0.004902768,
381 258 257 s=77 w=6.7102944E-4,
382 259 257 s=69 w=0.0038499867,
383 260 258 s=69 w=0.0038499867,
384 260 259 s=77 w=6.7102944E-4,
385 261 259 s=73 w=3.071525E-4,
386 262 260 s=73 w=3.071525E-4,
387 262 261 s=77 w=6.7102944E-4,
388 263 261 s=57 w=4.1076448E-5,
389 264 262 s=57 w=4.1076448E-5,
390 264 263 s=77 w=6.7102944E-4,
391 265 260 s=57 w=4.1076448E-5,
392 265 264 s=73 w=3.071525E-4,
393 266 258 s=57 w=4.1076448E-5,
394 266 265 s=69 w=0.0038499867,
395 267 255 s=57 w=4.1076448E-5,
396 267 266 s=70 w=0.004902768,
397 268 256 s=57 w=4.1076448E-5,
398 268 267 s=71 w=3.9904684E-4,
399 269 216 s=112 w=0.0010034846,
400 270 217 s=112 w=0.0010034846,
401 270 269 s=38 w=1.6426777E-4,
402 271 221 s=112 w=0.0010034846,
403 271 270 s=51 w=1.054697E-5,
404 272 225 s=112 w=0.0010034846,
405 272 271 s=50 w=1.3066786E-5,
406 273 244 s=112 w=0.0010034846,
407 273 272 s=59 w=1.7579884E-4,
408 274 245 s=112 w=0.0010034846,
409 274 273 s=49 w=0.0069189724,
410 275 246 s=112 w=0.0010034846,
411 275 274 s=37 w=0.0021545053,
412 276 249 s=112 w=0.0010034846,
413 276 275 s=48 w=1.1808479E-5,
414 277 254 s=112 w=0.0010034846,
415 277 276 s=58 w=9.475278E-6,
416 278 257 s=112 w=0.0010034846,
417 278 277 s=70 w=0.004902768,
418 279 259 s=112 w=0.0010034846,
419 279 278 s=69 w=0.0038499867,
420 280 261 s=112 w=0.0010034846,
421 280 279 s=73 w=3.071525E-4,
422 281 263 s=112 w=0.0010034846,
423 281 280 s=57 w=4.1076448E-5,
424 281 31 s=111 w=0.08823983,
425 282 263 s=47 w=0.008124837,
426 283 264 s=47 w=0.008124837,
427 283 282 s=77 w=6.7102944E-4,
428 284 265 s=47 w=0.008124837,
429 284 283 s=73 w=3.071525E-4,
430 285 266 s=47 w=0.008124837,
431 285 284 s=69 w=0.0038499867,
432 286 267 s=47 w=0.008124837,
433 286 285 s=70 w=0.004902768,
434 287 268 s=47 w=0.008124837,
435 287 286 s=71 w=3.9904684E-4,
436 288 256 s=47 w=0.008124837,
437 288 287 s=57 w=4.1076448E-5,
438 289 251 s=47 w=0.008124837,
439 289 288 s=58 w=9.475278E-6,
440 290 252 s=47 w=0.008124837,
441 290 289 s=59 w=1.7579884E-4,
442 291 253 s=47 w=0.008124837,
443 291 290 s=60 w=5.0998875E-4,
444 292 269 s=124 w=0.011235621,
445 293 270 s=124 w=0.011235621,
446 293 292 s=38 w=1.6426777E-4,
447 294 271 s=124 w=0.011235621,
448 294 293 s=51 w=1.054697E-5,
449 295 272 s=124 w=0.011235621,
450 295 294 s=50 w=1.3066786E-5,
451 296 273 s=124 w=0.011235621,
452 296 295 s=59 w=1.7579884E-4,
453 297 274 s=124 w=0.011235621,
454 297 296 s=49 w=0.0069189724,
455 298 275 s=124 w=0.011235621,
456 298 297 s=37 w=0.0021545053,
457 299 276 s=124 w=0.011235621,
458 299 298 s=48 w=1.1808479E-5,
459 300 277 s=124 w=0.011235621,
460 300 299 s=58 w=9.475278E-6,
461 301 278 s=124 w=0.011235621,
462 301 300 s=70 w=0.004902768,
463 302 279 s=124 w=0.011235621,
464 302 301 s=69 w=0.0038499867,
465 303 280 s=124 w=0.011235621,
466 303 302 s=73 w=3.071525E-4,
467 304 281 s=124 w=0.011235621,
468 304 303 s=57 w=4.1076448E-5,
469 305 282 s=46 w=0.0018691705,
470 306 283 s=46 w=0.0018691705,
471 306 305 s=77 w=6.7102944E-4,
472 307 284 s=46 w=0.0018691705,
473 307 306 s=73 w=3.071525E-4,
474 308 285 s=46 w=0.0018691705,
475 308 307 s=69 w=0.0038499867,
476 309 286 s=46 w=0.0018691705,
477 309 308 s=70 w=0.004902768,
478 310 287 s=46 w=0.0018691705,
479 310 309 s=71 w=3.9904684E-4,
480 311 288 s=46 w=0.0018691705,
481 311 310 s=57 w=4.1076448E-5,
482 312 289 s=46 w=0.0018691705,
483 312 311 s=58 w=9.475278E-6,
484 313 290 s=46 w=0.0018691705,
485 313 312 s=59 w=1.7579884E-4,
486 314 291 s=46 w=0.0018691705,
487 314 313 s=60 w=5.0998875E-4,
488 315 292 s=129 w=1.0806609E-4,
489 316 293 s=129 w=1.0806609E-4,
490 316 315 s=38 w=1.6426777E-4,
491 317 294 s=129 w=1.0806609E-4,
492 317 316 s=51 w=1.054697E-5,
493 318 295 s=129 w=1.0806609E-4,
494 318 317 s=50 w=1.3066786E-5,
495 319 296 s=129 w=1.0806609E-4,
496 319 318 s=59 w=1.7579884E-4,
497 320 297 s=129 w=1.0806609E-4,
498 320 319 s=49 w=0.0069189724,
499 321 298 s=129 w=1.0806609E-4,
500 321 320 s=37 w=0.0021545053,
501 322 299 s=129 w=1.0806609E-4,
502 322 321 s=48 w=1.1808479E-5,
503 323 300 s=129 w=1.0806609E-4,
504 323 322 s=58 w=9.475278E-6,
505 324 301 s=129 w=1.0806609E-4,
506 324 323 s=70 w=0.004902768,
507 325 302 s=129 w=1.0806609E-4,
508 325 324 s=69 w=0.0038499867,
509 326 303 s=129 w=1.0806609E-4,
510 326 325 s=73 w=3.071525E-4,
511 327 304 s=129 w=1.0806609E-4,
512 327 326 s=57 w=4.1076448E-5,
513 328 315 s=132 w=3.9941323E-4,
514 329 316 s=132 w=3.9941323E-4,
515 329 328 s=38 w=1.6426777E-4,
516 330 317 s=132 w=3.9941323E-4,
517 330 329 s=51 w=1.054697E-5,
518 331 318 s=132 w=3.9941323E-4,
519 331 330 s=50 w=1.3066786E-5,
520 332 319 s=132 w=3.9941323E-4,
521 332 331 s=59 w=1.7579884E-4,
522 333 320 s=132 w=3.9941323E-4,
523 333 332 s=49 w=0.0069189724,
524 334 321 s=132 w=3.9941323E-4,
525 334 333 s=37 w=0.0021545053,
526 335 322 s=132 w=3.9941323E-4,
527 335 334 s=48 w=1.1808479E-5,
528 336 323 s=132 w=3.9941323E-4,
529 336 335 s=58 w=9.475278E-6,
530 337 324 s=132 w=3.9941323E-4,
531 337 336 s=70 w=0.004902768,
532 338 325 s=132 w=3.9941323E-4,
533 338 337 s=69 w=0.0038499867,
534 339 326 s=132 w=3.9941323E-4,
535 339 338 s=73 w=3.071525E-4,
536 340 327 s=132 w=3.9941323E-4,
537 340 339 s=57 w=4.1076448E-5,
538 341 77 s=164 w=2.757833E-4,
539 342 78 s=164 w=2.757833E-4,
540 342 341 s=9 w=2.0208896E-5,
541 343 79 s=164 w=2.757833E-4,
542 343 342 s=17 w=4.4564564E-5,
543 344 80 s=164 w=2.757833E-4,
544 344 343 s=19 w=1.11012865E-4,
545 345 81 s=164 w=2.757833E-4,
546 345 344 s=21 w=1.6680644E-4,
547 346 82 s=164 w=2.757833E-4,
548 346 345 s=25 w=1.752744E-4,
549 347 83 s=164 w=2.757833E-4,
550 347 346 s=27 w=6.760816E-4,
551 348 84 s=164 w=2.757833E-4,
552 348 347 s=34 w=0.03422661,
553 349 95 s=164 w=2.757833E-4,
554 349 348 s=42 w=0.006851439,
555 350 104 s=164 w=2.757833E-4,
556 350 349 s=60 w=5.0998875E-4,
557 351 168 s=164 w=2.757833E-4,
558 351 350 s=77 w=6.7102944E-4,
559 352 169 s=164 w=2.757833E-4,
560 352 351 s=33 w=8.1279577E-4,
561 353 170 s=164 w=2.757833E-4,
562 353 352 s=55 w=5.6713243E-4,
563 354 171 s=164 w=2.757833E-4,
564 354 353 s=24 w=2.1564023E-4,
565 355 172 s=164 w=2.757833E-4,
566 355 354 s=32 w=0.004428289,
567 356 173 s=164 w=2.757833E-4,
568 356 355 s=41 w=0.006612512,
569 357 174 s=164 w=2.757833E-4,
570 357 356 s=54 w=9.857444E-6,
571 358 179 s=164 w=2.757833E-4,
572 358 357 s=71 w=3.9904684E-4,
573 359 180 s=164 w=2.757833E-4,
574 359 358 s=31 w=8.2659644E-5,
575 360 181 s=164 w=2.757833E-4,
576 360 359 s=40 w=1.5038652E-4,
577 361 195 s=164 w=2.757833E-4,
578 361 360 s=53 w=0.0014788442,
579 362 196 s=164 w=2.757833E-4,
580 362 361 s=3 w=1.5752035E-4,
581 363 197 s=164 w=2.757833E-4,
582 363 362 s=8 w=1.09367465E-4,
583 364 198 s=164 w=2.757833E-4,
584 364 363 s=30 w=0.0014395255,
585 365 202 s=164 w=2.757833E-4,
586 365 364 s=39 w=9.306875E-4,
587 366 216 s=164 w=2.757833E-4,
588 366 365 s=52 w=0.014488985,
589 367 269 s=164 w=2.757833E-4,
590 367 366 s=112 w=0.0010034846,
591 368 292 s=164 w=2.757833E-4,
592 368 367 s=124 w=0.011235621,
593 369 315 s=164 w=2.757833E-4,
594 369 368 s=129 w=1.0806609E-4,
595 370 328 s=164 w=2.757833E-4,
596 370 369 s=132 w=3.9941323E-4,
597 371 329 s=164 w=2.757833E-4,
598 371 370 s=38 w=1.6426777E-4,
599 372 330 s=164 w=2.757833E-4,
600 372 371 s=51 w=1.054697E-5,
601 373 331 s=164 w=2.757833E-4,
602 373 372 s=50 w=1.3066786E-5,
603 374 332 s=164 w=2.757833E-4,
604 374 373 s=59 w=1.7579884E-4,
605 375 333 s=164 w=2.757833E-4,
606 375 374 s=49 w=0.0069189724,
607 376 305 s=68 w=0.001961625,
608 377 306 s=68 w=0.001961625,
609 377 376 s=77 w=6.7102944E-4,
610 378 307 s=68 w=0.001961625,
611 378 377 s=73 w=3.071525E-4,
612 379 337 s=123 w=0.07103854,
613 380 338 s=123 w=0.07103854,
614 380 379 s=69 w=0.0038499867,
615 381 339 s=123 w=0.07103854,
616 381 380 s=73 w=3.071525E-4,
617 382 340 s=123 w=0.07103854,
618 382 381 s=57 w=4.1076448E-5,
619 383 327 s=123 w=0.07103854,
620 383 382 s=132 w=3.9941323E-4,
621 384 304 s=123 w=0.07103854,
622 384 383 s=129 w=1.0806609E-4,
623 385 351 s=163 w=0.005598638,
624 386 352 s=163 w=0.005598638,
625 386 385 s=33 w=8.1279577E-4,
626 387 353 s=163 w=0.005598638,
627 387 386 s=55 w=5.6713243E-4,
628 388 354 s=163 w=0.005598638,
629 388 387 s=24 w=2.1564023E-4,
630 389 355 s=163 w=0.005598638,
631 389 388 s=32 w=0.004428289,
632 390 356 s=163 w=0.005598638,
633 390 389 s=41 w=0.006612512,
634 391 357 s=163 w=0.005598638,
635 391 390 s=54 w=9.857444E-6,
636 392 358 s=163 w=0.005598638,
637 392 391 s=71 w=3.9904684E-4,
638 393 359 s=163 w=0.005598638,
639 393 392 s=31 w=8.2659644E-5,
640 394 360 s=163 w=0.005598638,
641 394 393 s=40 w=1.5038652E-4,
642 395 361 s=163 w=0.005598638,
643 395 394 s=53 w=0.0014788442,
644 396 362 s=163 w=0.005598638,
645 396 395 s=3 w=1.5752035E-4,
646 397 363 s=163 w=0.005598638,
647 397 396 s=8 w=1.09367465E-4,
648 398 364 s=163 w=0.005598638,
649 398 397 s=30 w=0.0014395255,
650 399 365 s=163 w=0.005598638,
651 399 398 s=39 w=9.306875E-4,
652 400 366 s=163 w=0.005598638,
653 400 399 s=52 w=0.014488985,
654 401 367 s=163 w=0.005598638,
655 401 400 s=112 w=0.0010034846,
656 402 368 s=163 w=0.005598638,
657 402 401 s=124 w=0.011235621,
658 403 369 s=163 w=0.005598638,
659 403 402 s=129 w=1.0806609E-4,
660 404 370 s=163 w=0.005598638,
661 404 403 s=132 w=3.9941323E-4,
662 405 371 s=163 w=0.005598638,
663 405 404 s=38 w=1.6426777E-4,
664 406 372 s=163 w=0.005598638,
665 406 405 s=51 w=1.054697E-5,
666 407 373 s=163 w=0.005598638,
667 407 406 s=50 w=1.3066786E-5,
668 408 374 s=163 w=0.005598638,
669 408 407 s=59 w=1.7579884E-4,
670 409 375 s=163 w=0.005598638,
671 409 408 s=49 w=0.0069189724,
672 410 376 s=67 w=0.037458546,
673 411 377 s=67 w=0.037458546,
674 411 410 s=77 w=6.7102944E-4,
675 412 378 s=67 w=0.037458546,
676 412 411 s=73 w=3.071525E-4,
677 413 381 s=122 w=0.012223812,
678 414 382 s=122 w=0.012223812,
679 414 413 s=57 w=4.1076448E-5,
680 415 383 s=122 w=0.012223812,
681 415 414 s=132 w=3.9941323E-4,
682 416 384 s=122 w=0.012223812,
683 416 415 s=129 w=1.0806609E-4,
684 417 413 s=121 w=0.0065759,
685 418 414 s=121 w=0.0065759,
686 418 417 s=57 w=4.1076448E-5,
687 419 415 s=121 w=0.0065759,
688 419 418 s=132 w=3.9941323E-4,
689 420 416 s=121 w=0.0065759,
690 420 419 s=129 w=1.0806609E-4,
691 421 387 s=162 w=0.0019263303,
692 422 388 s=162 w=0.0019263303,
693 422 421 s=24 w=2.1564023E-4,
694 423 389 s=162 w=0.0019263303,
695 423 422 s=32 w=0.004428289,
696 424 390 s=162 w=0.0019263303,
697 424 423 s=41 w=0.006612512,
698 425 391 s=162 w=0.0019263303,
699 425 424 s=54 w=9.857444E-6,
700 426 392 s=162 w=0.0019263303,
701 426 425 s=71 w=3.9904684E-4,
702 427 393 s=162 w=0.0019263303,
703 427 426 s=31 w=8.2659644E-5,
704 428 394 s=162 w=0.0019263303,
705 428 427 s=40 w=1.5038652E-4,
706 429 395 s=162 w=0.0019263303,
707 429 428 s=53 w=0.0014788442,
708 430 396 s=162 w=0.0019263303,
709 430 429 s=3 w=1.5752035E-4,
710 431 397 s=162 w=0.0019263303,
711 431 430 s=8 w=1.09367465E-4,
712 432 398 s=162 w=0.0019263303,
713 432 431 s=30 w=0.0014395255,
714 433 399 s=162 w=0.0019263303,
715 433 432 s=39 w=9.306875E-4,
716 434 400 s=162 w=0.0019263303,
717 434 433 s=52 w=0.014488985,
718 435 401 s=162 w=0.0019263303,
719 435 434 s=112 w=0.0010034846,
720 436 402 s=162 w=0.0019263303,
721 436 435 s=124 w=0.011235621,
722 437 403 s=162 w=0.0019263303,
723 437 436 s=129 w=1.0806609E-4,
724 438 404 s=162 w=0.0019263303,
725 438 437 s=132 w=3.9941323E-4,
726 439 405 s=162 w=0.0019263303,
727 439 438 s=38 w=1.6426777E-4,
728 440 406 s=162 w=0.0019263303,
729 440 439 s=51 w=1.054697E-5,
730 441 407 s=162 w=0.0019263303,
731 441 440 s=50 w=1.3066786E-5,
732 442 408 s=162 w=0.0019263303,
733 442 441 s=59 w=1.7579884E-4,
734 443 409 s=162 w=0.0019263303,
735 443 442 s=49 w=0.0069189724,
736 444 410 s=66 w=0.0022925,
737 445 411 s=66 w=0.0022925,
738 445 444 s=77 w=6.7102944E-4,
739 446 412 s=66 w=0.0022925,
740 446 445 s=73 w=3.071525E-4,
741 447 417 s=120 w=0.0014943681,
742 448 418 s=120 w=0.0014943681,
743 448 447 s=57 w=4.1076448E-5,
744 449 419 s=120 w=0.0014943681,
745 449 448 s=132 w=3.9941323E-4,
746 450 420 s=120 w=0.0014943681,
747 450 449 s=129 w=1.0806609E-4,
748 451 417 s=126 w=0.0010011515,
749 452 447 s=126 w=0.0010011515,
750 452 451 s=120 w=0.0014943681,
751 453 448 s=126 w=0.0010011515,
752 453 452 s=57 w=4.1076448E-5,
753 454 449 s=126 w=0.0010011515,
754 454 453 s=132 w=3.9941323E-4,
755 455 450 s=126 w=0.0010011515,
756 455 454 s=129 w=1.0806609E-4,
757 456 442 s=137 w=8.0418635E-5,
758 457 443 s=137 w=8.0418635E-5,
759 457 456 s=49 w=0.0069189724,
760 458 409 s=137 w=8.0418635E-5,
761 458 457 s=162 w=0.0019263303,
762 459 375 s=137 w=8.0418635E-5,
763 459 458 s=163 w=0.005598638,
764 460 333 s=137 w=8.0418635E-5,
765 460 459 s=164 w=2.757833E-4,
766 461 334 s=137 w=8.0418635E-5,
767 461 460 s=37 w=0.0021545053,
768 462 335 s=137 w=8.0418635E-5,
769 462 461 s=48 w=1.1808479E-5,
770 463 336 s=137 w=8.0418635E-5,
771 463 462 s=58 w=9.475278E-6,
772 464 337 s=137 w=8.0418635E-5,
773 464 463 s=70 w=0.004902768,
774 465 379 s=137 w=8.0418635E-5,
775 465 464 s=123 w=0.07103854,
776 466 380 s=137 w=8.0418635E-5,
777 466 465 s=69 w=0.0038499867,
778 467 381 s=137 w=8.0418635E-5,
779 467 466 s=73 w=3.071525E-4,
780 468 413 s=137 w=8.0418635E-5,
781 468 467 s=122 w=0.012223812,
782 469 417 s=137 w=8.0418635E-5,
783 469 468 s=121 w=0.0065759,
784 470 451 s=137 w=8.0418635E-5,
785 470 469 s=126 w=0.0010011515,
786 471 452 s=137 w=8.0418635E-5,
787 471 470 s=120 w=0.0014943681,
788 472 453 s=137 w=8.0418635E-5,
789 472 471 s=57 w=4.1076448E-5,
790 473 426 s=161 w=0.0020215174,
791 474 427 s=161 w=0.0020215174,
792 474 473 s=31 w=8.2659644E-5,
793 475 428 s=161 w=0.0020215174,
794 475 474 s=40 w=1.5038652E-4,
795 476 429 s=161 w=0.0020215174,
796 476 475 s=53 w=0.0014788442,
797 477 430 s=161 w=0.0020215174,
798 477 476 s=3 w=1.5752035E-4,
799 478 431 s=161 w=0.0020215174,
800 478 477 s=8 w=1.09367465E-4,
801 479 432 s=161 w=0.0020215174,
802 479 478 s=30 w=0.0014395255,
803 480 433 s=161 w=0.0020215174,
804 480 479 s=39 w=9.306875E-4,
805 481 434 s=161 w=0.0020215174,
806 481 480 s=52 w=0.014488985,
807 482 435 s=161 w=0.0020215174,
808 482 481 s=112 w=0.0010034846,
809 483 436 s=161 w=0.0020215174,
810 483 482 s=124 w=0.011235621,
811 484 437 s=161 w=0.0020215174,
812 484 483 s=129 w=1.0806609E-4,
813 485 438 s=161 w=0.0020215174,
814 485 484 s=132 w=3.9941323E-4,
815 486 439 s=161 w=0.0020215174,
816 486 485 s=38 w=1.6426777E-4,
817 487 440 s=161 w=0.0020215174,
818 487 486 s=51 w=1.054697E-5,
819 488 441 s=161 w=0.0020215174,
820 488 487 s=50 w=1.3066786E-5,
821 489 442 s=161 w=0.0020215174,
822 489 488 s=59 w=1.7579884E-4,
823 490 456 s=161 w=0.0020215174,
824 490 489 s=137 w=8.0418635E-5,
825 491 457 s=161 w=0.0020215174,
826 491 490 s=49 w=0.0069189724,
827 492 421 s=169 w=0.0013079527,
828 493 422 s=169 w=0.0013079527,
829 493 492 s=24 w=2.1564023E-4,
830 494 423 s=169 w=0.0013079527,
831 494 493 s=32 w=0.004428289,
832 495 424 s=169 w=0.0013079527,
833 495 494 s=41 w=0.006612512,
834 496 425 s=169 w=0.0013079527,
835 496 495 s=54 w=9.857444E-6,
836 497 426 s=169 w=0.0013079527,
837 497 496 s=71 w=3.9904684E-4,
838 498 473 s=169 w=0.0013079527,
839 498 497 s=161 w=0.0020215174,
840 499 474 s=169 w=0.0013079527,
841 499 498 s=31 w=8.2659644E-5,
842 500 475 s=169 w=0.0013079527,
843 500 499 s=40 w=1.5038652E-4,
844 501 476 s=169 w=0.0013079527,
845 501 500 s=53 w=0.0014788442,
846 502 477 s=169 w=0.0013079527,
847 502 501 s=3 w=1.5752035E-4,
848 503 478 s=169 w=0.0013079527,
849 503 502 s=8 w=1.09367465E-4,
850 504 479 s=169 w=0.0013079527,
851 504 503 s=30 w=0.0014395255,
852 505 480 s=169 w=0.0013079527,
853 505 504 s=39 w=9.306875E-4,
854 506 481 s=169 w=0.0013079527,
855 506 505 s=52 w=0.014488985,
856 507 482 s=169 w=0.0013079527,
857 507 506 s=112 w=0.0010034846,
858 508 483 s=169 w=0.0013079527,
859 508 507 s=124 w=0.011235621,
860 509 484 s=169 w=0.0013079527,
861 509 508 s=129 w=1.0806609E-4,
862 510 485 s=169 w=0.0013079527,
863 510 509 s=132 w=3.9941323E-4,
864 511 486 s=169 w=0.0013079527,
865 511 510 s=38 w=1.6426777E-4,
866 512 487 s=169 w=0.0013079527,
867 512 511 s=51 w=1.054697E-5,
868 513 488 s=169 w=0.0013079527,
869 513 512 s=50 w=1.3066786E-5,
870 514 489 s=169 w=0.0013079527,
871 514 513 s=59 w=1.7579884E-4,
872 515 490 s=169 w=0.0013079527,
873 515 514 s=137 w=8.0418635E-5,
874 516 341 s=177 w=0.0017235422,
875 516 5 s=193 w=0.0017562577,
876 517 342 s=177 w=0.0017235422,
877 517 516 s=9 w=2.0208896E-5,
878 518 343 s=177 w=0.0017235422,
879 518 517 s=17 w=4.4564564E-5,
880 519 344 s=177 w=0.0017235422,
881 519 518 s=19 w=1.11012865E-4,
882 520 345 s=177 w=0.0017235422,
883 520 519 s=21 w=1.6680644E-4,
884 521 346 s=177 w=0.0017235422,
885 521 520 s=25 w=1.752744E-4,
886 522 347 s=177 w=0.0017235422,
887 522 521 s=27 w=6.760816E-4,
888 523 348 s=177 w=0.0017235422,
889 523 522 s=34 w=0.03422661,
890 524 349 s=177 w=0.0017235422,
891 524 523 s=42 w=0.006851439,
892 525 350 s=177 w=0.0017235422,
893 525 524 s=60 w=5.0998875E-4,
894 526 351 s=177 w=0.0017235422,
895 526 525 s=77 w=6.7102944E-4,
896 527 385 s=177 w=0.0017235422,
897 527 526 s=163 w=0.005598638,
898 528 386 s=177 w=0.0017235422,
899 528 527 s=33 w=8.1279577E-4,
900 529 387 s=177 w=0.0017235422,
901 529 528 s=55 w=5.6713243E-4,
902 530 421 s=177 w=0.0017235422,
903 530 529 s=162 w=0.0019263303,
904 531 492 s=177 w=0.0017235422,
905 531 530 s=169 w=0.0013079527,
906 531 7 s=190 w=0.043916713,
907 532 493 s=177 w=0.0017235422,
908 532 531 s=24 w=2.1564023E-4,
909 533 494 s=177 w=0.0017235422,
910 533 532 s=32 w=0.004428289,
911 534 495 s=177 w=0.0017235422,
912 534 533 s=41 w=0.006612512,
913 535 496 s=177 w=0.0017235422,
914 535 534 s=54 w=9.857444E-6,
915 536 497 s=177 w=0.0017235422,
916 536 535 s=71 w=3.9904684E-4,
917 537 498 s=177 w=0.0017235422,
918 537 536 s=161 w=0.0020215174,
919 538 499 s=177 w=0.0017235422,
920 538 537 s=31 w=8.2659644E-5,
921 539 500 s=177 w=0.0017235422,
922 539 538 s=40 w=1.5038652E-4,
923 540 501 s=177 w=0.0017235422,
924 540 539 s=53 w=0.0014788442,
925 541 444 s=56 w=6.3647795E-4,
926 542 445 s=56 w=6.3647795E-4,
927 542 541 s=77 w=6.7102944E-4,
928 543 446 s=56 w=6.3647795E-4,
929 543 542 s=73 w=3.071525E-4,
930 544 412 s=56 w=6.3647795E-4,
931 544 543 s=66 w=0.0022925,
932 545 378 s=56 w=6.3647795E-4,
933 545 544 s=67 w=0.037458546,
934 546 307 s=56 w=6.3647795E-4,
935 546 545 s=68 w=0.001961625,
936 547 308 s=56 w=6.3647795E-4,
937 547 546 s=69 w=0.0038499867,
938 548 309 s=56 w=6.3647795E-4,
939 548 547 s=70 w=0.004902768,
940 549 310 s=56 w=6.3647795E-4,
941 549 548 s=71 w=3.9904684E-4,
942 550 282 s=85 w=0.0012467724,
943 551 305 s=85 w=0.0012467724,
944 551 550 s=46 w=0.0018691705,
945 552 376 s=85 w=0.0012467724,
946 552 551 s=68 w=0.001961625,
947 553 410 s=85 w=0.0012467724,
948 553 552 s=67 w=0.037458546,
949 554 444 s=85 w=0.0012467724,
950 554 553 s=66 w=0.0022925,
951 555 541 s=85 w=0.0012467724,
952 555 554 s=56 w=6.3647795E-4,
953 556 471 s=119 w=7.629932E-4,
954 557 472 s=119 w=7.629932E-4,
955 557 556 s=57 w=4.1076448E-5,
956 558 453 s=119 w=7.629932E-4,
957 558 557 s=137 w=8.0418635E-5,
958 559 454 s=119 w=7.629932E-4,
959 559 558 s=132 w=3.9941323E-4,
960 560 455 s=119 w=7.629932E-4,
961 560 559 s=129 w=1.0806609E-4,
962 561 450 s=119 w=7.629932E-4,
963 561 560 s=126 w=0.0010011515,
964 562 470 s=128 w=4.8588152E-4,
965 563 471 s=128 w=4.8588152E-4,
966 563 562 s=120 w=0.0014943681,
967 564 556 s=128 w=4.8588152E-4,
968 564 563 s=119 w=7.629932E-4,
969 565 557 s=128 w=4.8588152E-4,
970 565 564 s=57 w=4.1076448E-5,
971 566 558 s=128 w=4.8588152E-4,
972 566 565 s=137 w=8.0418635E-5,
973 567 559 s=128 w=4.8588152E-4,
974 567 566 s=132 w=3.9941323E-4,
975 568 538 s=160 w=8.953306E-4,
976 569 539 s=160 w=8.953306E-4,
977 569 568 s=40 w=1.5038652E-4,
978 570 540 s=160 w=8.953306E-4,
979 570 569 s=53 w=0.0014788442,
980 571 501 s=160 w=8.953306E-4,
981 571 570 s=177 w=0.0017235422,
982 572 502 s=160 w=8.953306E-4,
983 572 571 s=3 w=1.5752035E-4,
984 573 503 s=160 w=8.953306E-4,
985 573 572 s=8 w=1.09367465E-4,
986 574 504 s=160 w=8.953306E-4,
987 574 573 s=30 w=0.0014395255,
988 575 505 s=160 w=8.953306E-4,
989 575 574 s=39 w=9.306875E-4,
990 576 506 s=160 w=8.953306E-4,
991 576 575 s=52 w=0.014488985,
992 577 507 s=160 w=8.953306E-4,
993 577 576 s=112 w=0.0010034846,
994 578 508 s=160 w=8.953306E-4,
995 578 577 s=124 w=0.011235621,
996 579 509 s=160 w=8.953306E-4,
997 579 578 s=129 w=1.0806609E-4,
998 580 510 s=160 w=8.953306E-4,
999 580 579 s=132 w=3.9941323E-4,
1000 581 511 s=160 w=8.953306E-4,
1001 581 580 s=38 w=1.6426777E-4,
1002 582 512 s=160 w=8.953306E-4,
1003 582 581 s=51 w=1.054697E-5,
1004 583 513 s=160 w=8.953306E-4,
1005 583 582 s=50 w=1.3066786E-5,
1006 584 514 s=160 w=8.953306E-4,
1007 584 583 s=59 w=1.7579884E-4,
1008 585 515 s=160 w=8.953306E-4,
1009 585 584 s=137 w=8.0418635E-5,
1010 586 490 s=160 w=8.953306E-4,
1011 586 585 s=169 w=0.0013079527,
1012 587 491 s=160 w=8.953306E-4,
1013 587 586 s=49 w=0.0069189724,
1014 588 555 s=45 w=0.0030868063,
1015 589 541 s=45 w=0.0030868063,
1016 589 588 s=85 w=0.0012467724,
1017 590 542 s=45 w=0.0030868063,
1018 590 589 s=77 w=6.7102944E-4,
1019 591 543 s=45 w=0.0030868063,
1020 591 590 s=73 w=3.071525E-4,
1021 592 544 s=45 w=0.0030868063,
1022 592 591 s=66 w=0.0022925,
1023 593 545 s=45 w=0.0030868063,
1024 593 592 s=67 w=0.037458546,
1025 594 546 s=45 w=0.0030868063,
1026 594 593 s=68 w=0.001961625,
1027 595 547 s=45 w=0.0030868063,
1028 595 594 s=69 w=0.0038499867,
1029 596 548 s=45 w=0.0030868063,
1030 596 595 s=70 w=0.004902768,
1031 597 549 s=45 w=0.0030868063,
1032 597 596 s=71 w=3.9904684E-4,
1033 598 310 s=45 w=0.0030868063,
1034 598 597 s=56 w=6.3647795E-4,
1035 599 311 s=45 w=0.0030868063,
1036 599 598 s=57 w=4.1076448E-5,
1037 600 312 s=45 w=0.0030868063,
1038 600 599 s=58 w=9.475278E-6,
1039 601 313 s=45 w=0.0030868063,
1040 601 600 s=59 w=1.7579884E-4,
1041 602 314 s=45 w=0.0030868063,
1042 602 601 s=60 w=5.0998875E-4,
1043 603 555 s=65 w=0.0017614516,
1044 604 588 s=65 w=0.0017614516,
1045 604 603 s=45 w=0.0030868063,
1046 605 589 s=65 w=0.0017614516,
1047 605 604 s=85 w=0.0012467724,
1048 606 590 s=65 w=0.0017614516,
1049 606 605 s=77 w=6.7102944E-4,
1050 607 591 s=65 w=0.0017614516,
1051 607 606 s=73 w=3.071525E-4,
1052 608 550 s=84 w=1.6243763E-4,
1053 609 551 s=84 w=1.6243763E-4,
1054 609 608 s=46 w=0.0018691705,
1055 610 552 s=84 w=1.6243763E-4,
1056 610 609 s=68 w=0.001961625,
1057 611 553 s=84 w=1.6243763E-4,
1058 611 610 s=67 w=0.037458546,
1059 612 554 s=84 w=1.6243763E-4,
1060 612 611 s=66 w=0.0022925,
1061 613 555 s=84 w=1.6243763E-4,
1062 613 612 s=56 w=6.3647795E-4,
1063 614 603 s=84 w=1.6243763E-4,
1064 614 613 s=65 w=0.0017614516,
1065 615 604 s=84 w=1.6243763E-4,
1066 615 614 s=45 w=0.0030868063,
1067 616 550 s=90 w=0.0034549038,
1068 617 608 s=90 w=0.0034549038,
1069 617 616 s=84 w=1.6243763E-4,
1070 618 609 s=90 w=0.0034549038,
1071 618 617 s=46 w=0.0018691705,
1072 619 610 s=90 w=0.0034549038,
1073 619 618 s=68 w=0.001961625,
1074 620 611 s=90 w=0.0034549038,
1075 620 619 s=67 w=0.037458546,
1076 621 612 s=90 w=0.0034549038,
1077 621 620 s=66 w=0.0022925,
1078 622 613 s=90 w=0.0034549038,
1079 622 621 s=56 w=6.3647795E-4,
1080 623 614 s=90 w=0.0034549038,
1081 623 622 s=65 w=0.0017614516,
1082 624 615 s=90 w=0.0034549038,
1083 624 623 s=45 w=0.0030868063,
1084 625 562 s=131 w=3.67276E-4,
1085 626 563 s=131 w=3.67276E-4,
1086 626 625 s=120 w=0.0014943681,
1087 627 564 s=131 w=3.67276E-4,
1088 627 626 s=119 w=7.629932E-4,
1089 628 565 s=131 w=3.67276E-4,
1090 628 627 s=57 w=4.1076448E-5,
1091 629 566 s=131 w=3.67276E-4,
1092 629 628 s=137 w=8.0418635E-5,
1093 630 465 s=136 w=6.3827867E-4,
1094 631 466 s=136 w=6.3827867E-4,
1095 631 630 s=69 w=0.0038499867,
1096 632 467 s=136 w=6.3827867E-4,
1097 632 631 s=73 w=3.071525E-4,
1098 633 468 s=136 w=6.3827867E-4,
1099 633 632 s=122 w=0.012223812,
1100 634 469 s=136 w=6.3827867E-4,
1101 634 633 s=121 w=0.0065759,
1102 635 470 s=136 w=6.3827867E-4,
1103 635 634 s=126 w=0.0010011515,
1104 636 562 s=136 w=6.3827867E-4,
1105 636 635 s=128 w=4.8588152E-4,
1106 637 625 s=136 w=6.3827867E-4,
1107 637 636 s=131 w=3.67276E-4,
1108 638 626 s=136 w=6.3827867E-4,
1109 638 637 s=120 w=0.0014943681,
1110 639 627 s=136 w=6.3827867E-4,
1111 639 638 s=119 w=7.629932E-4,
1112 640 628 s=136 w=6.3827867E-4,
1113 640 639 s=57 w=4.1076448E-5,
1114 641 585 s=143 w=4.4789803E-4,
1115 642 586 s=143 w=4.4789803E-4,
1116 642 641 s=169 w=0.0013079527,
1117 643 587 s=143 w=4.4789803E-4,
1118 643 642 s=49 w=0.0069189724,
1119 644 491 s=143 w=4.4789803E-4,
1120 644 643 s=160 w=8.953306E-4,
1121 645 457 s=143 w=4.4789803E-4,
1122 645 644 s=161 w=0.0020215174,
1123 646 458 s=143 w=4.4789803E-4,
1124 646 645 s=162 w=0.0019263303,
1125 647 459 s=143 w=4.4789803E-4,
1126 647 646 s=163 w=0.005598638,
1127 648 460 s=143 w=4.4789803E-4,
1128 648 647 s=164 w=2.757833E-4,
1129 649 461 s=143 w=4.4789803E-4,
1130 649 648 s=37 w=0.0021545053,
1131 650 462 s=143 w=4.4789803E-4,
1132 650 649 s=48 w=1.1808479E-5,
1133 651 463 s=143 w=4.4789803E-4,
1134 651 650 s=58 w=9.475278E-6,
1135 652 464 s=143 w=4.4789803E-4,
1136 652 651 s=70 w=0.004902768,
1137 653 465 s=143 w=4.4789803E-4,
1138 653 652 s=123 w=0.07103854,
1139 654 630 s=143 w=4.4789803E-4,
1140 654 653 s=136 w=6.3827867E-4,
1141 655 631 s=143 w=4.4789803E-4,
1142 655 654 s=69 w=0.0038499867,
1143 656 632 s=143 w=4.4789803E-4,
1144 656 655 s=73 w=3.071525E-4,
1145 657 633 s=143 w=4.4789803E-4,
1146 657 656 s=122 w=0.012223812,
1147 658 634 s=143 w=4.4789803E-4,
1148 658 657 s=121 w=0.0065759,
1149 659 635 s=143 w=4.4789803E-4,
1150 659 658 s=126 w=0.0010011515,
1151 660 636 s=143 w=4.4789803E-4,
1152 660 659 s=128 w=4.8588152E-4,
1153 661 637 s=143 w=4.4789803E-4,
1154 661 660 s=131 w=3.67276E-4,
1155 662 638 s=143 w=4.4789803E-4,
1156 662 661 s=120 w=0.0014943681,
1157 663 639 s=143 w=4.4789803E-4,
1158 663 662 s=119 w=7.629932E-4,
1159 664 640 s=143 w=4.4789803E-4,
1160 664 663 s=57 w=4.1076448E-5,
1161 665 569 s=159 w=5.613589E-4,
1162 666 570 s=159 w=5.613589E-4,
1163 666 665 s=53 w=0.0014788442,
1164 667 571 s=159 w=5.613589E-4,
1165 667 666 s=177 w=0.0017235422,
1166 668 572 s=159 w=5.613589E-4,
1167 668 667 s=3 w=1.5752035E-4,
1168 669 573 s=159 w=5.613589E-4,
1169 669 668 s=8 w=1.09367465E-4,
1170 670 574 s=159 w=5.613589E-4,
1171 670 669 s=30 w=0.0014395255,
1172 671 575 s=159 w=5.613589E-4,
1173 671 670 s=39 w=9.306875E-4,
1174 672 576 s=159 w=5.613589E-4,
1175 672 671 s=52 w=0.014488985,
1176 673 577 s=159 w=5.613589E-4,
1177 673 672 s=112 w=0.0010034846,
1178 674 578 s=159 w=5.613589E-4,
1179 674 673 s=124 w=0.011235621,
1180 675 579 s=159 w=5.613589E-4,
1181 675 674 s=129 w=1.0806609E-4,
1182 676 580 s=159 w=5.613589E-4,
1183 676 675 s=132 w=3.9941323E-4,
1184 677 581 s=159 w=5.613589E-4,
1185 677 676 s=38 w=1.6426777E-4,
1186 678 582 s=159 w=5.613589E-4,
1187 678 677 s=51 w=1.054697E-5,
1188 679 583 s=159 w=5.613589E-4,
1189 679 678 s=50 w=1.3066786E-5,
1190 680 584 s=159 w=5.613589E-4,
1191 680 679 s=59 w=1.7579884E-4,
1192 681 585 s=159 w=5.613589E-4,
1193 681 680 s=137 w=8.0418635E-5,
1194 682 641 s=159 w=5.613589E-4,
1195 682 681 s=143 w=4.4789803E-4,
1196 683 642 s=159 w=5.613589E-4,
1197 683 682 s=169 w=0.0013079527,
1198 684 643 s=159 w=5.613589E-4,
1199 684 683 s=49 w=0.0069189724,
1200 685 537 s=172 w=1.009838E-4,
1201 686 538 s=172 w=1.009838E-4,
1202 686 685 s=31 w=8.2659644E-5,
1203 687 568 s=172 w=1.009838E-4,
1204 687 686 s=160 w=8.953306E-4,
1205 688 569 s=172 w=1.009838E-4,
1206 688 687 s=40 w=1.5038652E-4,
1207 689 665 s=172 w=1.009838E-4,
1208 689 688 s=159 w=5.613589E-4,
1209 690 666 s=172 w=1.009838E-4,
1210 690 689 s=53 w=0.0014788442,
1211 691 667 s=172 w=1.009838E-4,
1212 691 690 s=177 w=0.0017235422,
1213 692 668 s=172 w=1.009838E-4,
1214 692 691 s=3 w=1.5752035E-4,
1215 693 669 s=172 w=1.009838E-4,
1216 693 692 s=8 w=1.09367465E-4,
1217 694 670 s=172 w=1.009838E-4,
1218 694 693 s=30 w=0.0014395255,
1219 695 671 s=172 w=1.009838E-4,
1220 695 694 s=39 w=9.306875E-4,
1221 696 672 s=172 w=1.009838E-4,
1222 696 695 s=52 w=0.014488985,
1223 697 673 s=172 w=1.009838E-4,
1224 697 696 s=112 w=0.0010034846,
1225 698 674 s=172 w=1.009838E-4,
1226 698 697 s=124 w=0.011235621,
1227 699 675 s=172 w=1.009838E-4,
1228 699 698 s=129 w=1.0806609E-4,
1229 700 676 s=172 w=1.009838E-4,
1230 700 699 s=132 w=3.9941323E-4,
1231 701 677 s=172 w=1.009838E-4,
1232 701 700 s=38 w=1.6426777E-4,
1233 702 678 s=172 w=1.009838E-4,
1234 702 701 s=51 w=1.054697E-5,
1235 703 619 s=83 w=3.294305E-5,
1236 704 620 s=83 w=3.294305E-5,
1237 704 703 s=67 w=0.037458546,
1238 705 621 s=83 w=3.294305E-5,
1239 705 704 s=66 w=0.0022925,
1240 706 622 s=83 w=3.294305E-5,
1241 706 705 s=56 w=6.3647795E-4,
1242 707 623 s=83 w=3.294305E-5,
1243 707 706 s=65 w=0.0017614516,
1244 708 624 s=83 w=3.294305E-5,
1245 708 707 s=45 w=0.0030868063,
1246 709 615 s=83 w=3.294305E-5,
1247 709 708 s=90 w=0.0034549038,
1248 710 664 s=118 w=6.475219E-4,
1249 711 640 s=118 w=6.475219E-4,
1250 711 710 s=143 w=4.4789803E-4,
1251 712 628 s=118 w=6.475219E-4,
1252 712 711 s=136 w=6.3827867E-4,
1253 713 629 s=118 w=6.475219E-4,
1254 713 712 s=137 w=8.0418635E-5,
1255 714 566 s=118 w=6.475219E-4,
1256 714 713 s=131 w=3.67276E-4,
1257 715 567 s=118 w=6.475219E-4,
1258 715 714 s=132 w=3.9941323E-4,
1259 716 559 s=118 w=6.475219E-4,
1260 716 715 s=128 w=4.8588152E-4,
1261 717 560 s=118 w=6.475219E-4,
1262 717 716 s=129 w=1.0806609E-4,
1263 718 561 s=118 w=6.475219E-4,
1264 718 717 s=126 w=0.0010011515,
1265 719 707 s=76 w=3.9965415E-4,
1266 720 708 s=76 w=3.9965415E-4,
1267 720 719 s=45 w=0.0030868063,
1268 721 709 s=76 w=3.9965415E-4,
1269 721 720 s=90 w=0.0034549038,
1270 722 615 s=76 w=3.9965415E-4,
1271 722 721 s=83 w=3.294305E-5,
1272 723 604 s=76 w=3.9965415E-4,
1273 723 722 s=84 w=1.6243763E-4,
1274 724 605 s=76 w=3.9965415E-4,
1275 724 723 s=85 w=0.0012467724,
1276 725 616 s=97 w=1.436123E-4,
1277 726 617 s=97 w=1.436123E-4,
1278 726 725 s=84 w=1.6243763E-4,
1279 727 618 s=97 w=1.436123E-4,
1280 727 726 s=46 w=0.0018691705,
1281 728 619 s=97 w=1.436123E-4,
1282 728 727 s=68 w=0.001961625,
1283 729 703 s=97 w=1.436123E-4,
1284 729 728 s=83 w=3.294305E-5,
1285 730 704 s=97 w=1.436123E-4,
1286 730 729 s=67 w=0.037458546,
1287 731 705 s=97 w=1.436123E-4,
1288 731 730 s=66 w=0.0022925,
1289 732 706 s=97 w=1.436123E-4,
1290 732 731 s=56 w=6.3647795E-4,
1291 733 707 s=97 w=1.436123E-4,
1292 733 732 s=65 w=0.0017614516,
1293 734 719 s=97 w=1.436123E-4,
1294 734 733 s=76 w=3.9965415E-4,
1295 735 661 s=135 w=0.0023949596,
1296 736 662 s=135 w=0.0023949596,
1297 736 735 s=120 w=0.0014943681,
1298 737 663 s=135 w=0.0023949596,
1299 737 736 s=119 w=7.629932E-4,
1300 738 664 s=135 w=0.0023949596,
1301 738 737 s=57 w=4.1076448E-5,
1302 739 710 s=135 w=0.0023949596,
1303 739 738 s=118 w=6.475219E-4,
1304 740 711 s=135 w=0.0023949596,
1305 740 739 s=143 w=4.4789803E-4,
1306 741 689 s=158 w=1.215441E-4,
1307 742 690 s=158 w=1.215441E-4,
1308 742 741 s=53 w=0.0014788442,
1309 743 691 s=158 w=1.215441E-4,
1310 743 742 s=177 w=0.0017235422,
1311 744 692 s=158 w=1.215441E-4,
1312 744 743 s=3 w=1.5752035E-4,
1313 745 693 s=158 w=1.215441E-4,
1314 745 744 s=8 w=1.09367465E-4,
1315 746 694 s=158 w=1.215441E-4,
1316 746 745 s=30 w=0.0014395255,
1317 747 695 s=158 w=1.215441E-4,
1318 747 746 s=39 w=9.306875E-4,
1319 748 696 s=158 w=1.215441E-4,
1320 748 747 s=52 w=0.014488985,
1321 749 697 s=158 w=1.215441E-4,
1322 749 748 s=112 w=0.0010034846,
1323 750 698 s=158 w=1.215441E-4,
1324 750 749 s=124 w=0.011235621,
1325 751 699 s=158 w=1.215441E-4,
1326 751 750 s=129 w=1.0806609E-4,
1327 752 700 s=158 w=1.215441E-4,
1328 752 751 s=132 w=3.9941323E-4,
1329 753 701 s=158 w=1.215441E-4,
1330 753 752 s=38 w=1.6426777E-4,
1331 754 702 s=158 w=1.215441E-4,
1332 754 753 s=51 w=1.054697E-5,
1333 755 678 s=158 w=1.215441E-4,
1334 755 754 s=172 w=1.009838E-4,
1335 756 679 s=158 w=1.215441E-4,
1336 756 755 s=50 w=1.3066786E-5,
1337 757 680 s=158 w=1.215441E-4,
1338 757 756 s=59 w=1.7579884E-4,
1339 758 681 s=158 w=1.215441E-4,
1340 758 757 s=137 w=8.0418635E-5,
1341 759 682 s=158 w=1.215441E-4,
1342 759 758 s=143 w=4.4789803E-4,
1343 760 683 s=158 w=1.215441E-4,
1344 760 759 s=169 w=0.0013079527,
1345 761 684 s=158 w=1.215441E-4,
1346 761 760 s=49 w=0.0069189724,
1347 762 685 s=176 w=0.046620324,
1348 763 686 s=176 w=0.046620324,
1349 763 762 s=31 w=8.2659644E-5,
1350 764 687 s=176 w=0.046620324,
1351 764 763 s=160 w=8.953306E-4,
1352 765 688 s=176 w=0.046620324,
1353 765 764 s=40 w=1.5038652E-4,
1354 766 689 s=176 w=0.046620324,
1355 766 765 s=159 w=5.613589E-4,
1356 767 741 s=176 w=0.046620324,
1357 767 766 s=158 w=1.215441E-4,
1358 768 742 s=176 w=0.046620324,
1359 768 767 s=53 w=0.0014788442,
1360 769 149 s=2 w=3.8201033E-5,
1361 770 150 s=2 w=3.8201033E-5,
1362 770 769 s=27 w=6.760816E-4,
1363 771 151 s=2 w=3.8201033E-5,
1364 771 770 s=28 w=5.8551388E-5,
1365 772 152 s=2 w=3.8201033E-5,
1366 772 771 s=24 w=2.1564023E-4,
1367 773 153 s=2 w=3.8201033E-5,
1368 773 772 s=25 w=1.752744E-4,
1369 774 154 s=2 w=3.8201033E-5,
1370 774 773 s=21 w=1.6680644E-4,
1371 775 155 s=2 w=3.8201033E-5,
1372 775 774 s=19 w=1.11012865E-4,
1373 776 156 s=2 w=3.8201033E-5,
1374 776 775 s=17 w=4.4564564E-5,
1375 777 124 s=2 w=3.8201033E-5,
1376 777 776 s=8 w=1.09367465E-4,
1377 778 125 s=2 w=3.8201033E-5,
1378 778 777 s=9 w=2.0208896E-5,
1379 779 126 s=2 w=3.8201033E-5,
1380 779 778 s=10 w=1.6254793E-5,
1381 780 127 s=2 w=3.8201033E-5,
1382 780 779 s=11 w=8.017329E-6,
1383 781 721 s=64 w=0.103503205,
1384 782 722 s=64 w=0.103503205,
1385 782 781 s=83 w=3.294305E-5,
1386 783 723 s=64 w=0.103503205,
1387 783 782 s=84 w=1.6243763E-4,
1388 784 724 s=64 w=0.103503205,
1389 784 783 s=85 w=0.0012467724,
1390 785 605 s=64 w=0.103503205,
1391 785 784 s=76 w=3.9965415E-4,
1392 786 606 s=64 w=0.103503205,
1393 786 785 s=77 w=6.7102944E-4,
1394 787 607 s=64 w=0.103503205,
1395 787 786 s=73 w=3.071525E-4,
1396 788 734 s=79 w=0.0010523907,
1397 789 719 s=79 w=0.0010523907,
1398 789 788 s=97 w=1.436123E-4,
1399 790 720 s=79 w=0.0010523907,
1400 790 789 s=45 w=0.0030868063,
1401 791 721 s=79 w=0.0010523907,
1402 791 790 s=90 w=0.0034549038,
1403 792 781 s=79 w=0.0010523907,
1404 792 791 s=64 w=0.103503205,
1405 793 782 s=79 w=0.0010523907,
1406 793 792 s=83 w=3.294305E-5,
1407 794 783 s=79 w=0.0010523907,
1408 794 793 s=84 w=1.6243763E-4,
1409 795 784 s=79 w=0.0010523907,
1410 795 794 s=85 w=0.0012467724,
1411 796 730 s=89 w=0.06694615,
1412 797 731 s=89 w=0.06694615,
1413 797 796 s=66 w=0.0022925,
1414 798 732 s=89 w=0.06694615,
1415 798 797 s=56 w=6.3647795E-4,
1416 799 733 s=89 w=0.06694615,
1417 799 798 s=65 w=0.0017614516,
1418 800 734 s=89 w=0.06694615,
1419 800 799 s=76 w=3.9965415E-4,
1420 801 788 s=89 w=0.06694615,
1421 801 800 s=79 w=0.0010523907,
1422 802 789 s=89 w=0.06694615,
1423 802 801 s=97 w=1.436123E-4,
1424 803 790 s=89 w=0.06694615,
1425 803 802 s=45 w=0.0030868063,
1426 804 729 s=94 w=0.0017093614,
1427 804 33 s=108 w=0.09783014,
1428 805 730 s=94 w=0.0017093614,
1429 805 804 s=67 w=0.037458546,
1430 806 796 s=94 w=0.0017093614,
1431 806 805 s=89 w=0.06694615,
1432 807 797 s=94 w=0.0017093614,
1433 807 806 s=66 w=0.0022925,
1434 808 798 s=94 w=0.0017093614,
1435 808 807 s=56 w=6.3647795E-4,
1436 809 799 s=94 w=0.0017093614,
1437 809 808 s=65 w=0.0017614516,
1438 810 800 s=94 w=0.0017093614,
1439 810 809 s=76 w=3.9965415E-4,
1440 811 801 s=94 w=0.0017093614,
1441 811 810 s=79 w=0.0010523907,
1442 812 802 s=94 w=0.0017093614,
1443 812 811 s=97 w=1.436123E-4,
1444 813 735 s=140 w=5.005217E-4,
1445 814 736 s=140 w=5.005217E-4,
1446 814 813 s=120 w=0.0014943681,
1447 815 737 s=140 w=5.005217E-4,
1448 815 814 s=119 w=7.629932E-4,
1449 816 738 s=140 w=5.005217E-4,
1450 816 815 s=57 w=4.1076448E-5,
1451 817 739 s=140 w=5.005217E-4,
1452 817 816 s=118 w=6.475219E-4,
1453 818 740 s=140 w=5.005217E-4,
1454 818 817 s=143 w=4.4789803E-4,
1455 819 762 s=179 w=9.683068E-4,
1456 820 763 s=179 w=9.683068E-4,
1457 820 819 s=31 w=8.2659644E-5,
1458 821 764 s=179 w=9.683068E-4,
1459 821 820 s=160 w=8.953306E-4,
1460 822 765 s=179 w=9.683068E-4,
1461 822 821 s=40 w=1.5038652E-4,
1462 823 766 s=179 w=9.683068E-4,
1463 823 822 s=159 w=5.613589E-4,
1464 824 767 s=179 w=9.683068E-4,
1465 824 823 s=158 w=1.215441E-4,
1466 825 768 s=179 w=9.683068E-4,
1467 825 824 s=53 w=0.0014788442,
1468 826 769 s=7 w=5.1750136E-5,
1469 827 770 s=7 w=5.1750136E-5,
1470 827 826 s=27 w=6.760816E-4,
1471 828 771 s=7 w=5.1750136E-5,
1472 828 827 s=28 w=5.8551388E-5,
1473 829 772 s=7 w=5.1750136E-5,
1474 829 828 s=24 w=2.1564023E-4,
1475 830 773 s=7 w=5.1750136E-5,
1476 830 829 s=25 w=1.752744E-4,
1477 831 774 s=7 w=5.1750136E-5,
1478 831 830 s=21 w=1.6680644E-4,
1479 832 775 s=7 w=5.1750136E-5,
1480 832 831 s=19 w=1.11012865E-4,
1481 833 776 s=7 w=5.1750136E-5,
1482 833 832 s=17 w=4.4564564E-5,
1483 834 795 s=63 w=0.016047113,
1484 835 784 s=63 w=0.016047113,
1485 835 834 s=79 w=0.0010523907,
1486 836 785 s=63 w=0.016047113,
1487 836 835 s=76 w=3.9965415E-4,
1488 837 786 s=63 w=0.016047113,
1489 837 836 s=77 w=6.7102944E-4,
1490 838 787 s=63 w=0.016047113,
1491 838 837 s=73 w=3.071525E-4,
1492 839 806 s=93 w=0.011747365,
1493 840 807 s=93 w=0.011747365,
1494 840 839 s=66 w=0.0022925,
1495 841 808 s=93 w=0.011747365,
1496 841 840 s=56 w=6.3647795E-4,
1497 842 809 s=93 w=0.011747365,
1498 842 841 s=65 w=0.0017614516,
1499 843 810 s=93 w=0.011747365,
1500 843 842 s=76 w=3.9965415E-4,
1501 844 811 s=93 w=0.011747365,
1502 844 843 s=79 w=0.0010523907,
1503 845 812 s=93 w=0.011747365,
1504 845 844 s=97 w=1.436123E-4,
1505 846 740 s=117 w=4.0965324E-4,
1506 846 28 s=134 w=2.0073417E-4,
1507 847 711 s=117 w=4.0965324E-4,
1508 847 846 s=135 w=0.0023949596,
1509 848 712 s=117 w=4.0965324E-4,
1510 848 847 s=136 w=6.3827867E-4,
1511 849 713 s=117 w=4.0965324E-4,
1512 849 848 s=137 w=8.0418635E-5,
1513 850 714 s=117 w=4.0965324E-4,
1514 850 849 s=131 w=3.67276E-4,
1515 851 715 s=117 w=4.0965324E-4,
1516 851 850 s=132 w=3.9941323E-4,
1517 852 716 s=117 w=4.0965324E-4,
1518 852 851 s=128 w=4.8588152E-4,
1519 853 717 s=117 w=4.0965324E-4,
1520 853 852 s=129 w=1.0806609E-4,
1521 854 718 s=117 w=4.0965324E-4,
1522 854 853 s=126 w=0.0010011515,
1523 855 813 s=142 w=4.2805517E-5,
1524 856 814 s=142 w=4.2805517E-5,
1525 856 855 s=120 w=0.0014943681,
1526 857 815 s=142 w=4.2805517E-5,
1527 857 856 s=119 w=7.629932E-4,
1528 858 816 s=142 w=4.2805517E-5,
1529 858 857 s=57 w=4.1076448E-5,
1530 859 817 s=142 w=4.2805517E-5,
1531 859 858 s=118 w=6.475219E-4,
1532 860 826 s=16 w=1.615897E-4,
1533 861 827 s=16 w=1.615897E-4,
1534 861 860 s=27 w=6.760816E-4,
1535 862 828 s=16 w=1.615897E-4,
1536 862 861 s=28 w=5.8551388E-5,
1537 863 829 s=16 w=1.615897E-4,
1538 863 862 s=24 w=2.1564023E-4,
1539 864 830 s=16 w=1.615897E-4,
1540 864 863 s=25 w=1.752744E-4,
1541 865 831 s=16 w=1.615897E-4,
1542 865 864 s=21 w=1.6680644E-4,
1543 866 832 s=16 w=1.615897E-4,
1544 866 865 s=19 w=1.11012865E-4,
1545 867 840 s=88 w=0.0011678444,
1546 868 841 s=88 w=0.0011678444,
1547 868 867 s=56 w=6.3647795E-4,
1548 869 842 s=88 w=0.0011678444,
1549 869 868 s=65 w=0.0017614516,
1550 870 843 s=88 w=0.0011678444,
1551 870 869 s=76 w=3.9965415E-4,
1552 871 844 s=88 w=0.0011678444,
1553 871 870 s=79 w=0.0010523907,
1554 872 845 s=88 w=0.0011678444,
1555 872 871 s=97 w=1.436123E-4,
1556 873 812 s=88 w=0.0011678444,
1557 873 872 s=93 w=0.011747365,
1558 874 802 s=88 w=0.0011678444,
1559 874 873 s=94 w=0.0017093614,
1560 875 803 s=88 w=0.0011678444,
1561 875 874 s=45 w=0.0030868063,
1562 876 839 s=92 w=0.0057614003,
1563 877 840 s=92 w=0.0057614003,
1564 877 876 s=66 w=0.0022925,
1565 878 867 s=92 w=0.0057614003,
1566 878 877 s=88 w=0.0011678444,
1567 879 868 s=92 w=0.0057614003,
1568 879 878 s=56 w=6.3647795E-4,
1569 880 869 s=92 w=0.0057614003,
1570 880 879 s=65 w=0.0017614516,
1571 881 870 s=92 w=0.0057614003,
1572 881 880 s=76 w=3.9965415E-4,
1573 882 871 s=92 w=0.0057614003,
1574 882 881 s=79 w=0.0010523907,
1575 883 872 s=92 w=0.0057614003,
1576 883 882 s=97 w=1.436123E-4,
1577 884 849 s=116 w=0.0021085173,
1578 885 850 s=116 w=0.0021085173,
1579 885 884 s=131 w=3.67276E-4,
1580 886 851 s=116 w=0.0021085173,
1581 886 885 s=132 w=3.9941323E-4,
1582 887 852 s=116 w=0.0021085173,
1583 887 886 s=128 w=4.8588152E-4,
1584 888 853 s=116 w=0.0021085173,
1585 888 887 s=129 w=1.0806609E-4,
1586 889 854 s=116 w=0.0021085173,
1587 889 888 s=126 w=0.0010011515,
1588 890 855 s=145 w=8.5089705E-6,
1589 890 22 s=149 w=0.007185034,
1590 891 856 s=145 w=8.5089705E-6,
1591 891 890 s=120 w=0.0014943681,
1592 892 857 s=145 w=8.5089705E-6,
1593 892 891 s=119 w=7.629932E-4,
1594 893 858 s=145 w=8.5089705E-6,
1595 893 892 s=57 w=4.1076448E-5,
1596 894 859 s=145 w=8.5089705E-6,
1597 894 893 s=118 w=6.475219E-4,
1598 895 752 s=154 w=1.8299099E-4,
1599 896 753 s=154 w=1.8299099E-4,
1600 896 895 s=38 w=1.6426777E-4,
1601 897 754 s=154 w=1.8299099E-4,
1602 897 896 s=51 w=1.054697E-5,
1603 898 755 s=154 w=1.8299099E-4,
1604 898 897 s=172 w=1.009838E-4,
1605 899 756 s=154 w=1.8299099E-4,
1606 899 898 s=50 w=1.3066786E-5,
1607 900 757 s=154 w=1.8299099E-4,
1608 900 899 s=59 w=1.7579884E-4,
1609 901 758 s=154 w=1.8299099E-4,
1610 901 900 s=137 w=8.0418635E-5,
1611 902 759 s=154 w=1.8299099E-4,
1612 902 901 s=143 w=4.4789803E-4,
1613 903 760 s=154 w=1.8299099E-4,
1614 903 902 s=169 w=0.0013079527,
1615 904 761 s=154 w=1.8299099E-4,
1616 904 903 s=49 w=0.0069189724,
1617 905 684 s=154 w=1.8299099E-4,
1618 905 904 s=158 w=1.215441E-4,
1619 906 643 s=154 w=1.8299099E-4,
1620 906 905 s=159 w=5.613589E-4,
1621 907 644 s=154 w=1.8299099E-4,
1622 907 906 s=160 w=8.953306E-4,
1623 908 645 s=154 w=1.8299099E-4,
1624 908 907 s=161 w=0.0020215174,
1625 909 646 s=154 w=1.8299099E-4,
1626 909 908 s=162 w=0.0019263303,
1627 910 647 s=154 w=1.8299099E-4,
1628 910 909 s=163 w=0.005598638,
1629 911 648 s=154 w=1.8299099E-4,
1630 911 910 s=164 w=2.757833E-4,
1631 912 649 s=154 w=1.8299099E-4,
1632 912 911 s=37 w=0.0021545053,
1633 913 650 s=154 w=1.8299099E-4,
1634 913 912 s=48 w=1.1808479E-5,
1635 914 651 s=154 w=1.8299099E-4,
1636 914 913 s=58 w=9.475278E-6,
1637 915 652 s=154 w=1.8299099E-4,
1638 915 914 s=70 w=0.004902768,
1639 916 653 s=154 w=1.8299099E-4,
1640 916 915 s=123 w=0.07103854,
1641 917 654 s=154 w=1.8299099E-4,
1642 917 916 s=136 w=6.3827867E-4,
1643 918 768 s=157 w=1.0918465E-4,
1644 919 742 s=157 w=1.0918465E-4,
1645 919 918 s=176 w=0.046620324,
1646 920 743 s=157 w=1.0918465E-4,
1647 920 919 s=177 w=0.0017235422,
1648 921 744 s=157 w=1.0918465E-4,
1649 921 920 s=3 w=1.5752035E-4,
1650 922 745 s=157 w=1.0918465E-4,
1651 922 921 s=8 w=1.09367465E-4,
1652 923 746 s=157 w=1.0918465E-4,
1653 923 922 s=30 w=0.0014395255,
1654 924 747 s=157 w=1.0918465E-4,
1655 924 923 s=39 w=9.306875E-4,
1656 925 748 s=157 w=1.0918465E-4,
1657 925 924 s=52 w=0.014488985,
1658 926 749 s=157 w=1.0918465E-4,
1659 926 925 s=112 w=0.0010034846,
1660 927 750 s=157 w=1.0918465E-4,
1661 927 926 s=124 w=0.011235621,
1662 928 751 s=157 w=1.0918465E-4,
1663 928 927 s=129 w=1.0806609E-4,
1664 929 752 s=157 w=1.0918465E-4,
1665 929 928 s=132 w=3.9941323E-4,
1666 930 895 s=157 w=1.0918465E-4,
1667 930 929 s=154 w=1.8299099E-4,
1668 931 896 s=157 w=1.0918465E-4,
1669 931 930 s=38 w=1.6426777E-4,
1670 932 897 s=157 w=1.0918465E-4,
1671 932 931 s=51 w=1.054697E-5,
1672 933 898 s=157 w=1.0918465E-4,
1673 933 932 s=172 w=1.009838E-4,
1674 934 899 s=157 w=1.0918465E-4,
1675 934 933 s=50 w=1.3066786E-5,
1676 935 900 s=157 w=1.0918465E-4,
1677 935 934 s=59 w=1.7579884E-4,
1678 936 901 s=157 w=1.0918465E-4,
1679 936 935 s=137 w=8.0418635E-5,
1680 937 902 s=157 w=1.0918465E-4,
1681 937 936 s=143 w=4.4789803E-4,
1682 938 903 s=157 w=1.0918465E-4,
1683 938 937 s=169 w=0.0013079527,
1684 939 904 s=157 w=1.0918465E-4,
1685 939 938 s=49 w=0.0069189724,
1686 940 823 s=175 w=3.0724685E-5,
1687 941 824 s=175 w=3.0724685E-5,
1688 941 940 s=158 w=1.215441E-4,
1689 942 825 s=175 w=3.0724685E-5,
1690 942 941 s=53 w=0.0014788442,
1691 942 14 s=178 w=8.039074E-4,
1692 943 768 s=175 w=3.0724685E-5,
1693 943 942 s=179 w=9.683068E-4,
1694 944 918 s=175 w=3.0724685E-5,
1695 944 943 s=157 w=1.0918465E-4,
1696 945 819 s=183 w=8.4236024E-5,
1697 946 820 s=183 w=8.4236024E-5,
1698 946 945 s=31 w=8.2659644E-5,
1699 947 821 s=183 w=8.4236024E-5,
1700 947 946 s=160 w=8.953306E-4,
1701 948 822 s=183 w=8.4236024E-5,
1702 948 947 s=40 w=1.5038652E-4,
1703 949 823 s=183 w=8.4236024E-5,
1704 949 948 s=159 w=5.613589E-4,
1705 950 940 s=183 w=8.4236024E-5,
1706 950 949 s=175 w=3.0724685E-5,
1707 951 941 s=183 w=8.4236024E-5,
1708 951 950 s=158 w=1.215441E-4,
1709 952 862 s=15 w=5.0762224E-6,
1710 953 863 s=15 w=5.0762224E-6,
1711 953 952 s=24 w=2.1564023E-4,
1712 954 864 s=15 w=5.0762224E-6,
1713 954 953 s=25 w=1.752744E-4,
1714 955 865 s=15 w=5.0762224E-6,
1715 955 954 s=21 w=1.6680644E-4,
1716 956 866 s=15 w=5.0762224E-6,
1717 956 955 s=19 w=1.11012865E-4,
1718 957 834 s=72 w=0.0010886719,
1719 958 835 s=72 w=0.0010886719,
1720 958 957 s=79 w=0.0010523907,
1721 959 836 s=72 w=0.0010886719,
1722 959 958 s=76 w=3.9965415E-4,
1723 960 837 s=72 w=0.0010886719,
1724 960 959 s=77 w=6.7102944E-4,
1725 961 834 s=75 w=0.009135912,
1726 962 957 s=75 w=0.009135912,
1727 962 961 s=72 w=0.0010886719,
1728 962 41 s=80 w=0.004748307,
1729 963 958 s=75 w=0.009135912,
1730 963 962 s=79 w=0.0010523907,
1731 964 876 s=96 w=0.0014309803,
1732 965 877 s=96 w=0.0014309803,
1733 965 964 s=66 w=0.0022925,
1734 966 878 s=96 w=0.0014309803,
1735 966 965 s=88 w=0.0011678444,
1736 967 879 s=96 w=0.0014309803,
1737 967 966 s=56 w=6.3647795E-4,
1738 968 880 s=96 w=0.0014309803,
1739 968 967 s=65 w=0.0017614516,
1740 969 881 s=96 w=0.0014309803,
1741 969 968 s=76 w=3.9965415E-4,
1742 970 882 s=96 w=0.0014309803,
1743 970 969 s=79 w=0.0010523907,
1744 971 839 s=101 w=0.0041329633,
1745 972 876 s=101 w=0.0041329633,
1746 972 971 s=92 w=0.0057614003,
1747 973 964 s=101 w=0.0041329633,
1748 973 972 s=96 w=0.0014309803,
1749 974 965 s=101 w=0.0041329633,
1750 974 973 s=66 w=0.0022925,
1751 975 966 s=101 w=0.0041329633,
1752 975 974 s=88 w=0.0011678444,
1753 976 893 s=139 w=4.5888528E-4,
1754 976 24 s=146 w=0.0011196702,
1755 977 894 s=139 w=4.5888528E-4,
1756 977 976 s=118 w=6.475219E-4,
1757 977 25 s=144 w=9.48131E-4,
1758 978 859 s=139 w=4.5888528E-4,
1759 978 977 s=145 w=8.5089705E-6,
1760 978 26 s=141 w=1.3925399E-4,
1761 979 817 s=139 w=4.5888528E-4,
1762 979 978 s=142 w=4.2805517E-5,
1763 980 818 s=139 w=4.5888528E-4,
1764 980 979 s=143 w=4.4789803E-4,
1765 980 27 s=138 w=0.0026955402,
1766 981 937 s=152 w=3.0763497E-4,
1767 982 938 s=152 w=3.0763497E-4,
1768 982 981 s=169 w=0.0013079527,
1769 983 939 s=152 w=3.0763497E-4,
1770 983 982 s=49 w=0.0069189724,
1771 984 904 s=152 w=3.0763497E-4,
1772 984 983 s=157 w=1.0918465E-4,
1773 985 905 s=152 w=3.0763497E-4,
1774 985 984 s=158 w=1.215441E-4,
1775 986 906 s=152 w=3.0763497E-4,
1776 986 985 s=159 w=5.613589E-4,
1777 987 907 s=152 w=3.0763497E-4,
1778 987 986 s=160 w=8.953306E-4,
1779 988 908 s=152 w=3.0763497E-4,
1780 988 987 s=161 w=0.0020215174,
1781 989 909 s=152 w=3.0763497E-4,
1782 989 988 s=162 w=0.0019263303,
1783 990 910 s=152 w=3.0763497E-4,
1784 990 989 s=163 w=0.005598638,
1785 991 911 s=152 w=3.0763497E-4,
1786 991 990 s=164 w=2.757833E-4,
1787 992 912 s=152 w=3.0763497E-4,
1788 992 991 s=37 w=0.0021545053,
1789 993 913 s=152 w=3.0763497E-4,
1790 993 992 s=48 w=1.1808479E-5,
1791 994 914 s=152 w=3.0763497E-4,
1792 994 993 s=58 w=9.475278E-6,
1793 995 915 s=152 w=3.0763497E-4,
1794 995 994 s=70 w=0.004902768,
1795 996 916 s=152 w=3.0763497E-4,
1796 996 995 s=123 w=0.07103854,
1797 997 917 s=152 w=3.0763497E-4,
1798 997 996 s=136 w=6.3827867E-4,
1799 998 654 s=152 w=3.0763497E-4,
1800 998 997 s=154 w=1.8299099E-4,
1801 999 655 s=152 w=3.0763497E-4,
1802 999 998 s=69 w=0.0038499867,
1803 1000 656 s=152 w=3.0763497E-4,
1804 1000 999 s=73 w=3.071525E-4,
1805 1001 657 s=152 w=3.0763497E-4,
1806 1001 1000 s=122 w=0.012223812,
1807 1002 930 s=156 w=6.7524076E-4,
1808 1003 931 s=156 w=6.7524076E-4,
1809 1003 1002 s=38 w=1.6426777E-4,
1810 1004 932 s=156 w=6.7524076E-4,
1811 1004 1003 s=51 w=1.054697E-5,
1812 1005 933 s=156 w=6.7524076E-4,
1813 1005 1004 s=172 w=1.009838E-4,
1814 1006 934 s=156 w=6.7524076E-4,
1815 1006 1005 s=50 w=1.3066786E-5,
1816 1007 935 s=156 w=6.7524076E-4,
1817 1007 1006 s=59 w=1.7579884E-4,
1818 1008 936 s=156 w=6.7524076E-4,
1819 1008 1007 s=137 w=8.0418635E-5,
1820 1009 937 s=156 w=6.7524076E-4,
1821 1009 1008 s=143 w=4.4789803E-4,
1822 1010 981 s=156 w=6.7524076E-4,
1823 1010 1009 s=152 w=3.0763497E-4,
1824 1011 982 s=156 w=6.7524076E-4,
1825 1011 1010 s=169 w=0.0013079527,
1826 1012 983 s=156 w=6.7524076E-4,
1827 1012 1011 s=49 w=0.0069189724,
1828 1012 19 s=155 w=0.06304352,
1829 1013 944 s=168 w=5.8195984E-4,
1830 1013 15 s=174 w=9.817748E-4,
1831 1014 918 s=168 w=5.8195984E-4,
1832 1014 1013 s=175 w=3.0724685E-5,
1833 1015 919 s=168 w=5.8195984E-4,
1834 1015 1014 s=176 w=0.046620324,
1835 1016 920 s=168 w=5.8195984E-4,
1836 1016 1015 s=177 w=0.0017235422,
1837 1017 921 s=168 w=5.8195984E-4,
1838 1017 1016 s=3 w=1.5752035E-4,
1839 1018 922 s=168 w=5.8195984E-4,
1840 1018 1017 s=8 w=1.09367465E-4,
1841 1019 923 s=168 w=5.8195984E-4,
1842 1019 1018 s=30 w=0.0014395255,
1843 1020 924 s=168 w=5.8195984E-4,
1844 1020 1019 s=39 w=9.306875E-4,
1845 1021 925 s=168 w=5.8195984E-4,
1846 1021 1020 s=52 w=0.014488985,
1847 1022 926 s=168 w=5.8195984E-4,
1848 1022 1021 s=112 w=0.0010034846,
1849 1023 927 s=168 w=5.8195984E-4,
1850 1023 1022 s=124 w=0.011235621,
1851 1024 928 s=168 w=5.8195984E-4,
1852 1024 1023 s=129 w=1.0806609E-4,
1853 1025 929 s=168 w=5.8195984E-4,
1854 1025 1024 s=132 w=3.9941323E-4,
1855 1026 930 s=168 w=5.8195984E-4,
1856 1026 1025 s=154 w=1.8299099E-4,
1857 1027 1002 s=168 w=5.8195984E-4,
1858 1027 1026 s=156 w=6.7524076E-4,
1859 1028 1003 s=168 w=5.8195984E-4,
1860 1028 1027 s=38 w=1.6426777E-4,
1861 1029 1004 s=168 w=5.8195984E-4,
1862 1029 1028 s=51 w=1.054697E-5,
1863 1030 1005 s=168 w=5.8195984E-4,
1864 1030 1029 s=172 w=1.009838E-4,
1865 1031 1006 s=168 w=5.8195984E-4,
1866 1031 1030 s=50 w=1.3066786E-5,
1867 1032 1007 s=168 w=5.8195984E-4,
1868 1032 1031 s=59 w=1.7579884E-4,
1869 1033 1008 s=168 w=5.8195984E-4,
1870 1033 1032 s=137 w=8.0418635E-5,
1871 1034 1009 s=168 w=5.8195984E-4,
1872 1034 1033 s=143 w=4.4789803E-4,
1873 1035 1010 s=168 w=5.8195984E-4,
1874 1035 1034 s=152 w=3.0763497E-4,
1875 1036 945 s=185 w=4.617024E-5,
1876 1037 946 s=185 w=4.617024E-5,
1877 1037 1036 s=31 w=8.2659644E-5,
1878 1038 947 s=185 w=4.617024E-5,
1879 1038 1037 s=160 w=8.953306E-4,
1880 1039 948 s=185 w=4.617024E-5,
1881 1039 1038 s=40 w=1.5038652E-4,
1882 1040 949 s=185 w=4.617024E-5,
1883 1040 1039 s=159 w=5.613589E-4,
1884 1040 10 s=186 w=0.0011359492,
1885 1041 950 s=185 w=4.617024E-5,
1886 1041 1040 s=175 w=3.0724685E-5,
1887 1041 11 s=184 w=0.002008996,
1888 1042 954 s=14 w=2.8171056E-5,
1889 1043 955 s=14 w=2.8171056E-5,
1890 1043 1042 s=21 w=1.6680644E-4,
1891 1044 956 s=14 w=2.8171056E-5,
1892 1044 1043 s=19 w=1.11012865E-4,
1893 1045 860 s=20 w=1.96352E-4,
1894 1046 861 s=20 w=1.96352E-4,
1895 1046 1045 s=27 w=6.760816E-4,
1896 1047 862 s=20 w=1.96352E-4,
1897 1047 1046 s=28 w=5.8551388E-5,
1898 1048 952 s=20 w=1.96352E-4,
1899 1048 1047 s=15 w=5.0762224E-6,
1900 1049 953 s=20 w=1.96352E-4,
1901 1049 1048 s=24 w=2.1564023E-4,
1902 1050 954 s=20 w=1.96352E-4,
1903 1050 1049 s=25 w=1.752744E-4,
1904 1051 1042 s=20 w=1.96352E-4,
1905 1051 1050 s=14 w=2.8171056E-5,
1906 1052 970 s=87 w=0.0030008678,
1907 1053 882 s=87 w=0.0030008678,
1908 1053 1052 s=96 w=0.0014309803,
1909 1054 883 s=87 w=0.0030008678,
1910 1054 1053 s=97 w=1.436123E-4,
1911 1055 872 s=87 w=0.0030008678,
1912 1055 1054 s=92 w=0.0057614003,
1913 1056 873 s=87 w=0.0030008678,
1914 1056 1055 s=93 w=0.011747365,
1915 1057 874 s=87 w=0.0030008678,
1916 1057 1056 s=94 w=0.0017093614,
1917 1058 875 s=87 w=0.0030008678,
1918 1058 1057 s=45 w=0.0030868063,
1919 1059 973 s=100 w=0.017764444,
1920 1060 974 s=100 w=0.017764444,
1921 1060 1059 s=66 w=0.0022925,
1922 1061 975 s=100 w=0.017764444,
1923 1061 1060 s=88 w=0.0011678444,
1924 1062 971 s=104 w=0.0014971459,
1925 1063 972 s=104 w=0.0014971459,
1926 1063 1062 s=92 w=0.0057614003,
1927 1064 973 s=104 w=0.0014971459,
1928 1064 1063 s=96 w=0.0014309803,
1929 1065 1059 s=104 w=0.0014971459,
1930 1065 1064 s=100 w=0.017764444,
1931 1066 1060 s=104 w=0.0014971459,
1932 1066 1065 s=66 w=0.0022925,
1933 1067 1061 s=104 w=0.0014971459,
1934 1067 1066 s=88 w=0.0011678444,
1935 1068 886 s=115 w=3.7832666E-4,
1936 1069 887 s=115 w=3.7832666E-4,
1937 1069 1068 s=128 w=4.8588152E-4,
1938 1070 888 s=115 w=3.7832666E-4,
1939 1070 1069 s=129 w=1.0806609E-4,
1940 1071 889 s=115 w=3.7832666E-4,
1941 1071 1070 s=126 w=0.0010011515,
1942 1072 1027 s=167 w=0.027907988,
1943 1073 1028 s=167 w=0.027907988,
1944 1073 1072 s=38 w=1.6426777E-4,
1945 1074 1029 s=167 w=0.027907988,
1946 1074 1073 s=51 w=1.054697E-5,
1947 1075 1030 s=167 w=0.027907988,
1948 1075 1074 s=172 w=1.009838E-4,
1949 1076 1031 s=167 w=0.027907988,
1950 1076 1075 s=50 w=1.3066786E-5,
1951 1077 1032 s=167 w=0.027907988,
1952 1077 1076 s=59 w=1.7579884E-4,
1953 1078 1033 s=167 w=0.027907988,
1954 1078 1077 s=137 w=8.0418635E-5,
1955 1079 1034 s=167 w=0.027907988,
1956 1079 1078 s=143 w=4.4789803E-4,
1957 1080 1035 s=167 w=0.027907988,
1958 1080 1079 s=152 w=3.0763497E-4,
1959 1081 833 s=1 w=0.0020491516,
1960 1081 50 s=6 w=0.0020791607,
1961 1082 776 s=1 w=0.0020491516,
1962 1082 1081 s=7 w=5.1750136E-5,
1963 1083 777 s=1 w=0.0020491516,
1964 1083 1082 s=8 w=1.09367465E-4,
1965 1084 778 s=1 w=0.0020491516,
1966 1084 1083 s=9 w=2.0208896E-5,
1967 1085 779 s=1 w=0.0020491516,
1968 1085 1084 s=10 w=1.6254793E-5,
1969 1086 780 s=1 w=0.0020491516,
1970 1086 1085 s=11 w=8.017329E-6,
1971 1087 1043 s=13 w=3.898681E-5,
1972 1087 48 s=18 w=0.0010379052,
1973 1088 1044 s=13 w=3.898681E-5,
1974 1088 1087 s=19 w=1.11012865E-4,
1975 1088 49 s=12 w=0.0010944004,
1976 1089 1045 s=23 w=0.0023661668,
1977 1089 46 s=26 w=5.179072E-4,
1978 1090 1046 s=23 w=0.0023661668,
1979 1090 1089 s=27 w=6.760816E-4,
1980 1091 1047 s=23 w=0.0023661668,
1981 1091 1090 s=28 w=5.8551388E-5,
1982 1092 1048 s=23 w=0.0023661668,
1983 1092 1091 s=15 w=5.0762224E-6,
1984 1092 47 s=22 w=9.1830234E-4,
1985 1093 597 s=44 w=0.09275527,
1986 1094 598 s=44 w=0.09275527,
1987 1094 1093 s=56 w=6.3647795E-4,
1988 1095 599 s=44 w=0.09275527,
1989 1095 1094 s=57 w=4.1076448E-5,
1990 1096 600 s=44 w=0.09275527,
1991 1096 1095 s=58 w=9.475278E-6,
1992 1097 601 s=44 w=0.09275527,
1993 1097 1096 s=59 w=1.7579884E-4,
1994 1098 602 s=44 w=0.09275527,
1995 1098 1097 s=60 w=5.0998875E-4,
1996 1099 960 s=62 w=0.007440808,
1997 1100 837 s=62 w=0.007440808,
1998 1100 1099 s=72 w=0.0010886719,
1999 1101 838 s=62 w=0.007440808,
2000 1101 1100 s=73 w=3.071525E-4,
2001 1101 43 s=61 w=6.2021444E-4,
2002 1102 962 s=74 w=4.5275415E-4,
2003 1102 42 s=78 w=0.003125106,
2004 1103 963 s=74 w=4.5275415E-4,
2005 1103 1102 s=79 w=0.0010523907,
2006 1104 1058 s=82 w=0.0018342516,
2007 1104 39 s=86 w=0.09000264,
2008 1105 875 s=82 w=0.0018342516,
2009 1105 1104 s=87 w=0.0030008678,
2010 1106 803 s=82 w=0.0018342516,
2011 1106 1105 s=88 w=0.0011678444,
2012 1107 790 s=82 w=0.0018342516,
2013 1107 1106 s=89 w=0.06694615,
2014 1108 791 s=82 w=0.0018342516,
2015 1108 1107 s=90 w=0.0034549038,
2016 1109 792 s=82 w=0.0018342516,
2017 1109 1108 s=64 w=0.103503205,
2018 1109 40 s=81 w=0.031111915,
2019 1110 1052 s=91 w=0.063945554,
2020 1110 38 s=95 w=0.0060335095,
2021 1111 1053 s=91 w=0.063945554,
2022 1111 1110 s=96 w=0.0014309803,
2023 1112 1054 s=91 w=0.063945554,
2024 1112 1111 s=97 w=1.436123E-4,
2025 1113 1067 s=99 w=0.023972964,
2026 1114 1061 s=99 w=0.023972964,
2027 1114 1113 s=104 w=0.0014971459,
2028 1114 37 s=98 w=0.014929449,
2029 1115 1065 s=103 w=0.0014219843,
2030 1116 1066 s=103 w=0.0014219843,
2031 1116 1115 s=66 w=0.0022925,
2032 1117 1067 s=103 w=0.0014219843,
2033 1117 1116 s=88 w=0.0011678444,
2034 1118 1113 s=103 w=0.0014219843,
2035 1118 1117 s=99 w=0.023972964,
2036 1118 36 s=102 w=0.011772142,
2037 1119 1062 s=106 w=0.01751337,
2038 1119 34 s=107 w=0.059746817,
2039 1120 1063 s=106 w=0.01751337,
2040 1120 1119 s=92 w=0.0057614003,
2041 1121 1064 s=106 w=0.01751337,
2042 1121 1120 s=96 w=0.0014309803,
2043 1122 1065 s=106 w=0.01751337,
2044 1122 1121 s=100 w=0.017764444,
2045 1123 1115 s=106 w=0.01751337,
2046 1123 1122 s=103 w=0.0014219843,
2047 1123 35 s=105 w=0.020909507,
2048 1124 725 s=109 w=0.100384705,
2049 1124 32 s=110 w=6.8532664E-4,
2050 1125 726 s=109 w=0.100384705,
2051 1125 1124 s=84 w=1.6243763E-4,
2052 1126 1070 s=114 w=0.001818515,
2053 1127 1071 s=114 w=0.001818515,
2054 1127 1126 s=126 w=0.0010011515,
2055 1127 30 s=113 w=0.0012938596,
2056 1128 1068 s=125 w=8.1937754E-4,
2057 1129 1069 s=125 w=8.1937754E-4,
2058 1129 1128 s=128 w=4.8588152E-4,
2059 1130 1070 s=125 w=8.1937754E-4,
2060 1130 1129 s=129 w=1.0806609E-4,
2061 1131 1126 s=125 w=8.1937754E-4,
2062 1131 1130 s=114 w=0.001818515,
2063 1132 884 s=127 w=0.001261388,
2064 1133 885 s=127 w=0.001261388,
2065 1133 1132 s=131 w=3.67276E-4,
2066 1134 886 s=127 w=0.001261388,
2067 1134 1133 s=132 w=3.9941323E-4,
2068 1135 1068 s=127 w=0.001261388,
2069 1135 1134 s=115 w=3.7832666E-4,
2070 1136 1128 s=127 w=0.001261388,
2071 1136 1135 s=125 w=8.1937754E-4,
2072 1137 884 s=130 w=1.7002509E-4,
2073 1137 29 s=133 w=0.0015755119,
2074 1138 1132 s=130 w=1.7002509E-4,
2075 1138 1137 s=127 w=0.001261388,
2076 1139 891 s=147 w=2.3161825E-4,
2077 1139 23 s=148 w=7.185425E-4,
2078 1140 892 s=147 w=2.3161825E-4,
2079 1140 1139 s=119 w=7.629932E-4,
2080 1141 997 s=151 w=0.0029274444,
2081 1141 20 s=153 w=0.023694046,
2082 1142 998 s=151 w=0.0029274444,
2083 1142 1141 s=154 w=1.8299099E-4,
2084 1143 999 s=151 w=0.0029274444,
2085 1143 1142 s=69 w=0.0038499867,
2086 1144 1000 s=151 w=0.0029274444,
2087 1144 1143 s=73 w=3.071525E-4,
2088 1145 1001 s=151 w=0.0029274444,
2089 1145 1144 s=122 w=0.012223812,
2090 1145 21 s=150 w=0.010996495,
2091 1146 1074 s=166 w=0.0010124281,
2092 1147 1075 s=166 w=0.0010124281,
2093 1147 1146 s=172 w=1.009838E-4,
2094 1148 1076 s=166 w=0.0010124281,
2095 1148 1147 s=50 w=1.3066786E-5,
2096 1149 1077 s=166 w=0.0010124281,
2097 1149 1148 s=59 w=1.7579884E-4,
2098 1150 1078 s=166 w=0.0010124281,
2099 1150 1149 s=137 w=8.0418635E-5,
2100 1151 1079 s=166 w=0.0010124281,
2101 1151 1150 s=143 w=4.4789803E-4,
2102 1152 1080 s=166 w=0.0010124281,
2103 1152 1151 s=152 w=3.0763497E-4,
2104 1152 18 s=165 w=0.027369896,
2105 1153 1072 s=171 w=0.010566845,
2106 1153 16 s=173 w=9.787193E-4,
2107 1154 1073 s=171 w=0.010566845,
2108 1154 1153 s=38 w=1.6426777E-4,
2109 1155 1074 s=171 w=0.010566845,
2110 1155 1154 s=51 w=1.054697E-5,
2111 1156 1146 s=171 w=0.010566845,
2112 1156 1155 s=166 w=0.0010124281,
2113 1156 17 s=170 w=0.0013124902,
2114 1157 951 s=181 w=2.2538214E-5,
2115 1157 12 s=182 w=0.001079489,
2116 1158 941 s=181 w=2.2538214E-5,
2117 1158 1157 s=183 w=8.4236024E-5,
2118 1158 13 s=180 w=4.1478535E-5,
2119 1159 1036 s=188 w=8.608715E-5,
2120 1159 8 s=189 w=0.0028596201,
2121 1160 1037 s=188 w=8.608715E-5,
2122 1160 1159 s=31 w=8.2659644E-5,
2123 1161 1038 s=188 w=8.608715E-5,
2124 1161 1160 s=160 w=8.953306E-4,
2125 1161 9 s=187 w=0.0019249192,
2126 1162 527 s=192 w=0.038911946,
2127 1163 528 s=192 w=0.038911946,
2128 1163 1162 s=33 w=8.1279577E-4,
2129 1164 529 s=192 w=0.038911946,
2130 1164 1163 s=55 w=5.6713243E-4,
2131 1164 6 s=191 w=0.005056089,
;
END; [Network]
BEGIN st_Assumptions;
	uptodate;
	chartransform=Uncorrected_P;
	disttransform=NeighborNet;
	splitstransform=EqualAngle;
	SplitsPostProcess filter=dimension value=4;
	autolayoutnodelabels;
END; [st_Assumptions]
