# Supplementary material for: Genotyping of Chlamydophila psittaci using a new DNA microarray assay based on sequence analysis of ompA genes
Source: BMC Microbiol. 2008 Apr 17;8:63. doi: 10.1186/1471-2180-8-63 (PMC2362127; doi:10.1186/1471-2180-8-63)
Supplement: Additional file 3 — Basic data of C. psittaci strains included in Fig. 1 and the final ompA sequence alignment. Basic data of C. psittaci strains and GenBank accession numbers of ompA sequences included in the graph in Fig. 1 and the global ompA sequence alignment in Additional file 2 [file 1471-2180-8-63-S3.xls]

## Sheet: Sachse et al. Additional file 3
Sachse et al. Additional file 3: Basic data of C. psittaci strains included in Fig 1 and the final ompA sequence alignment
Genotype	Strain	Host	ATCC	acc.no.	start	end	direction	CDS_length	CDS_state	note
1V	1V	corvus		EF028916.1	1	868	1	868	partial	Corvus cornix, Russia
6N	6N	corvus		EF197820.1	1	954	1	954	partial	Corvus frugilegus, Russia
A-6BC	6BC			X56980.1	364	1572	1	1209	full
A-6BC	6BC			M73035.1	67	1275	1	1209	full	serotype A according to Vanrompay-1998
A-8455	84-55			Y16561.1	1	1101	1	1101	partial	parakeet (bird), genotype MN eXtended
A-VS1	MN Zhang			AF269281.1	229	1437	1	1209	full	meningopneumonitis strain Cal-10, ZhangYX-1989
A-VS1	CP0315			AB239843.1	1	209	1	209	partial	sequence identical to AB284059.1
A-VS1	N-1			AB284055.1	252	1460	1	1209	full
A-VS1	Itoh-1962			AB284056.1	252	1460	1	1209	full
A-VS1	Izawa-1			AB284057.1	252	1460	1	1209	full
A-VS1	CP0315			AB284059.1	252	1460	1	1209	full
A-VS1	Nose			AB284060.1	252	1460	1	1209	full
A-VS1	Fulmar#10			AM050561.1	1	1061	1	1061	partial
A-VS1	Sus scrofa lung			AY601750.1	1	369	1	369	partial
A-VS1	Sus scrofa lung			AY601753.1	1	369	1	369	partial
A-VS1	90/1051			AY762608.1	1	1098	1	1098	partial
A-VS1	OSV			DQ230095.1	1	921	1	921	partial
A-VS1	05/02			DQ324426.1	1	984	1	984	partial
A-VS1	Orni			DQ435299.1	1	894	1	894	partial
A-VS1	laying hen, China			EF202608.1	1	1209	1	1209	full
A-VS1	VG65-8-4			EU019088.1	1	971	1	971	partial
A-VS1	VG65-23-3			EU019089.1	1	968	1	968	partial
A-VS1	Patient K			EU019090.1	1	413	1	413	partial
A-VS1	avian type C			L25437.1	1	1209	1	1209	full
B	CP3		VR-574	AF269265.1	1	1209	1	1209	full
B	41A12			AY762609.1	1	1098	1	1098	partial
B	CLV			DQ230096.1	1	921	1	921	partial
B	CLA			DQ267973.1	1	894	1	894	partial
C	avian type C			L25436.1	1	1176	1	1176	full	greater homology to EAE strains of C.psittaci than to avian C.psittai groups A or E
C	CT1			AF269260.1	1	1167	1	1167	partial	California Turkey 1, BushRM-EverettKDE-2001
C	GD			AF269261.1	1	1176	1	1176	full	German Duck
C	CB3			EU009488.1	1	1062	1	1062	partial
C	CB8			EU009489.1	1	1062	1	1062	partial
C	CE1			EU009490.1	1	1062	1	1062	partial
C	CG1			EU009491.1	1	1062	1	1062	partial
C	CP12			EU009492.1	1	1062	1	1062	partial
C	CS1			EU009493.1	1	1062	1	1062	partial
C	CW2			EU009494.1	1	1062	1	1062	partial
C	CW3			EU009495.1	1	1062	1	1062	partial
C	CB7			EU009496.1	1	1062	1	1062	partial
C	CE9			EU009497.1	1	1062	1	1062	partial
C	CP16			EU009498.1	1	1062	1	1062	partial
CPX0308	CPX0308	white stork		AB284064.1	252	1427	1	1176	full	oriental white stork (Ciconia boyciana)
CPX0308	CPX0308			AB239931.1	1	197	1	197	partial	sequence identical to AB284064.1
D-9N	9N	corvus		EF375557.1	1	699	1	699	partial	Corvus cornix, Russia
D-NJ1	NJ1			AF269266.1	1	1173	1	1173	partial	New Jersey 1
D-NJ1	Borg		VR-601	AB284066.1	252	1427	1	1176	full
D-NJ1	TT3			AF269267.1	1	1179	1	1179	full	Texas Turkey 3, BushRM-EverettKDE-2001
D-NJ1	7344/2			AY762610.1	1	1068	1	1068	partial
D-NJ1	92-1293			Y16562.1	1	1068	1	1068	partial
E	EAE A22/M			X12647.1	214	1422	1	1209	full
E	30A	human		AB284061.1	252	1460	1	1209	full	isolated from the ear swab taken from a human psittacosis patient
E	MN		VR-122	AF269262.1	1	1149	1	1149	partial	Meningopneumonitis strain Francis
E	MNRh	rhea		AF269263.1	1	1194	1	1194	partial	rhea
E	MNOs	ostrich		AF269264.1	1	1188	1	1188	partial	ostrich
E	3759/2			AY762611.1	1	1098	1	1098	partial
E	A22/M			M36703.1	214	1422	1	1209	full	isolated from ewes
EB-E30	VG65-22-3			EU019091.1	1	1162	1	1162	partial
EB-E30				L04980.1	375	1583	1	1209	full	assigned as isolate N352 by Geens-2005
EB-E30	98AV2129			AY327465.1	1	1098	1	1098	partial
EB-E30	WS/RT/E30			AY762613.1	1	1098	1	1098	partial
EB-E30	VG65-24-3			EU019092.1	1	842	1	842	partial
EB-E30	6687-T2			EU019093.1	1	422	1	422	partial
EB-KKCP	KKCP-1			AB284062.1	252	1460	1	1209	full
EB-KKCP	KKCP-2			AB284063.1	252	1460	1	1209	full
EB-859	france	duck		EU159263.1	1	1002	1	1002	partial	isolated from duck in france
F	VS225			AF269259.1	1	1167	1	1167	partial	orange-fronted parakeet; Aratinga canicularis
F	7778B15			AY762612.1	1	1065	1	1065	partial
M56	M56	muskrat	VR-630	AF269268.1	1	1209	1	1209	full
Mat116	Mat116	macaw		AB284058.1	252	1460	1	1209	full	fecal swab chestnut fronted macaw (Ara severa)
R54	R54	antarctic skua		AJ243525.1	1	979	1	979	partial	Catharacta loennbergi (Antarctic skua)
WC	WC	cow		AF269269.1	1	1176	1	1176	partial	isolated from bovine intestine
YP84	Daruma-1981			AB284065.1	252	1427	1	1176	full
YP84	84/2334			AJ310735.1	1	1089	1	1089	partial	yellow-headed Amazon parrot
