# Supplementary material for: Genotyping of Chlamydophila psittaci using a new DNA microarray assay based on sequence analysis of ompA genes
Source: BMC Microbiol. 2008 Apr 17;8:63. doi: 10.1186/1471-2180-8-63 (PMC2362127; doi:10.1186/1471-2180-8-63)
Supplement: Additional file 2 — Global alignment of ompA sequences found in the GenBank database. Alignment of 63 unique ompA sequences of C. psittaci strains from the GenBank database (992 positions) [file 1471-2180-8-63-S2.fna]

>AF269256.1 AF269256.1[85:1019]
gggaacccagctgaaccaagtttattaatcgatggcactatgtgggaaggtgcttcaggtgatccttgcgatccttgctc
tacttggtgtgatgctatcagcatccgcgcaggatactacggagattatgttttcgatcgtgtattaaaagttgatgtga
ataaaactatcaccggcatgggtgcagttcctacaggaacc------gcagcagctaattacaa------aactcctacg
gatagacccaacatcgcttacggcaaacacttacaagacgccgaatggttcaccaatgcagctttcctcgcattgaatat
ctgggatcgctttgatattttctgcacattaggcgcttctaatgggtacttcaaagctagttctgcggcattcaacctcg
ttggtttgattggtgttaaaggatcctccatag------------cagctgatc---agcttcccaatgtaggcatcact
caaggaatcgttgaattttatacagatacaacattctcttggagtgtaggtgcacgcggagctttatgggagtgtggttg
tgcgactttaggagcagagttccaatacgctcagtctaatcctaaaattgaaatgttgaatgtagtctccagcccagcac
aatttgtggttcacaagcctagaggatacaagggaacagca------tttcctttacctctaacagctggtactgatcag
gcaactgac------actaagtcggctacaattaaataccacgaatggcaagttggtttagcgctctcttatcgattgaa
catgcttgttccttacattagcgtaaactggtcacgagcaacttttgatgctgacgctatccgcatcgctcaacctaaat
tagctgctgctgtgttaaacttgaccacatggaacccaacccttttaggagaagctacagct------ttagat------
------actagcaacaaattcgctgacttctt
>AJ440239.1 AJ440239.1[76:1010]
gggaacccagctgaaccaagtttattaatcgatggcactatgtgggaaggtgcttcaggtgatccttgcgatccttgctc
tacttggtgtgatgctatcagcatccgcgcaggatactacggagattatgttttcgatcgtgtattaaaagttgatgtga
ataaaactatcaccggcatgggtgcagttcctacaggaacc------gcagcagctaattacaa------aactcctacg
gatagacccaacatcgcttacggcaaacacttacaagacgccgaatggttcaccaatgcagctttcctcgcattgaatat
ctgggatcgctttgatattttctgcacattaggcgcttctaatgggtacttcaaagctagttctgcggcattcaacctcg
ttggtttgattggtgttaaaggatcctccatag------------cagctgatc---agcttcccaatgtaggcatcact
caaggaatcgttgaattttatacagatacaacattctcttggagtgtaggtgcacgcggagctttatgggagtgtggttg
tgcgactttaggagcagagttccaatacgctcagtctaatcctaaaattgaaatgttgaatgtagtctccagcccagcac
aatttgtggttcacaagcctagaggatacaagggaacagca------tttcctttacctctaacagctggtactgatcag
gcaactgac------actaagtcggctacaattaaataccacgaatggcaagttggtttagcgctctcttatcgattgaa
catgcttgttccttacattggcgtaaactggtcacgagcaacttttgatgctgacgctatccgcatcgctcaacctaaat
tagctgctgctgtgttaaacttgaccacatggaacccaacccttttaggagaagctacagct------ttagat------
------actagcaacaaattcgctgacttctt
>DQ227703.1 DQ227703.1[76:1010]
gggaacccagctgaaccaagtttattaatcgatggcactatgtgggaaggtgcttcaggtgatccttgcgatccttgctc
tacttggtgtgatgctatcagcatccgcgcaggatactacggagattatgtttttgatcgtgtattaaaagttgatgtga
ataaaactatcaccggcatgggtgcagttcctacaggaacc------gcagcagctaattacaa------aactcctacg
gatagacccaacatcgcttacggcaaacacttacaagacaccgaatggttcaccaatgcagctttcctcgcattgaatat
ctgggatcgctttgatattttctgcacattaggcgcttctaatgggtacttcaaagctagttctgcggcattcaacctcg
ttggtttgattggtgttaaaggatcctccatag------------cagctgatc---agcttcccaatgtaggcatcact
caaggaatcgttgaattttatacagatacaacattctcttggagtgtaggtgcacgcggagctttatgggagtgtggttg
tgcgactttaggagcagagttccaatacgctcagtctaatcctaaaattgaaatgttgaatgtagtctccagcccagcac
aatttgtggttcacaagcctagaggatacaagggaacagca------tttcctttacctctaacagctggtactgatcag
gcaactgac------actaagtcggctacaattaaataccacgaatggcaagttggtttagcgctctcttatcgattgaa
catgcttgttccttacattggcgtaaactggtcacgagcaacttttgatgctgacgctatccgcatcgctcaacctaaat
tagctgctgctgtgttaaacttgaccacatggaacccaacccttttaggagaagctacagct------ttagat------
------actagcaacaaattcgctgacttctt
>DQ471955.1 DQ471955.1[76:1010]
gggaacccagctgaaccaagtttattaatcgatggcactatgtgggaaggtgcttcaggtgatccttgcgatccttgctc
tacttggtgtgatgctatcagcatccgcgcaggatactacggagattatgtttttgatcgtgtattaaaagttgatgtga
ataaaactatcaccggcatgggtgcagttcctacaggaacc------gcagcagctaattacaa------aactcctacg
gatagacccaacatcgcttacggcaaacacttacaagacaccgaatggttcaccaatgcagctttcctcgcattgaatat
ctgggatcgctttgatattttctgcacattaggcgcttctaatgggtacttcaaagctagttctgcggcattcaacctcg
ttggtttgattggtgttaaaggatcctccatag------------cagctgatc---agcttcccaatgtaggcatcact
caaggaatcgttgaattttatacagatacaacattctcttggagtgtaggtgcacgcggagctttatgggagtgtggttg
tgcgactttaggagcagagttccaatacgctcagtctaatcctaaaattgaaatgttgaatgtagtctccagcccagcac
aatttgtggttcacaagcctagaggatacaagggaacagca------tttcctttacctctaacagctggtactgatcag
gcaactgac------actaagtcggctacaattaaataccacgaatggcaagttggtttagcgctctcttatcgattgaa
catgcttgttccttacattggcataaactggtcacgagcaacttttgatgctgacgctatccgcatcgctcaacctaaat
tagctgctgctgtgttaaacttgaccacatggaacccaacccttttaggagaagctacagct------ttagat------
------actagcaacaaattcgctgacttctt
>AF272945.1 AF272945.1[76:1010]
gggaacccagctgaaccaagtttattaatcgatggcactatgtgggaaggtgcttcaggtgatccttgcgatccttgctc
tacttggtgtgatgctatcagcatccgcgcaggatactacggagattatgttttcgatcgtgtattaaaagttgatgtga
ataaaactatcaccggcatgggtgcagttcctacaggaacc------gcagcagctgattacaa------aactcctacg
gatagacccaacatcgcttacggcaaacacttacaagacgccgaatggttcaccaatgcagctttcctcgcattgaatat
ctgggatcgctttgatattttctgcacattaggcgcttctaatgggtacttcaaagctagttctgcggcattcaacctcg
ttggtttgattggtgttaaaggatcctccgtag------------cagctgatc---agcttcccaatgtaggcatcact
caaggaatcgttgaattttatacagatacaacattctcttggagtgtaggtgcacgcggagctttatgggagtgtggttg
tgcaactttaggagcagagttccaatacgctcagtctaatcctaaaattgaaatgttgaatgtagtctccagcccagcac
aatttgtggttcacaagcctagaggatacaagggaacagca------tttcctttacctctaacagctggtactgatcag
gcaactgac------actaagtcggctacaattaaataccacgaatggcaagttggtttagcgctctcttatcgattgaa
catgcttgttccttacattggcgtaaactggtcacgagcaacttttgatgctgacgctatccgcatcgctcaacctaaat
tagctgctgctgtgttaaacttgaccacatggaacccaacccttttaggggaagctacaact------ttagat------
------actaacaacaaattcgctgacttctt
>AJ004873.1 AJ004873.1[76:1010]
gggaacccagctgaaccaagtttattaatcgatggcactatgtgggaaggtgcttcaggtgatccttgcgatccttgctc
tacttggtgtgatgctatcagcatccgcgcaggatactacggagattatgttttcgatcgtgtattaaaagttgatgtga
ataaaactatcaccggcatgggtgcagttcctacaggaacc------gcagcagctaattacaa------aactcctacg
gatagacccaacatcgcttacggcaaacacttacaagacgccgaatggttcaccaatgcagctttcctcgcattgaatat
ctgggatcgctttgatattttctgcacattaggcgcttctaatgggtacttcaaagctagttctgcggcattcaacctcg
ttggtttgattggtgttaaaggatcctccatag------------cagctgatc---agcttcccaatgtaggcatcact
caaggaatcgttgaattttatacagatacaacattctcttggagtgtaggtgcacgcggagctttatgggagtgtggttg
tgcgactttaggagcagagttccaatacgctcagtctaatcctaaaattgaaatgttgaatgtagtctccagcccagcac
aatttgtggttcacaagcctagaggatacaagggaacagca------tttcctttacctctaacagctggtactggtcag
gcaactgac------actaagtcggctacaattaaataccacgaatggcaagttggtttagcgctctcttatcgattgaa
catgcttgttccttacattggcgtaaactggtcacgagcaacttttgatgctgacgctatccgcatcgctcaacctaaat
tagctgctgctgtgttaaacttgaccacatggaacccaacccttttaggagaagctacagct------ttagat------
------actagcaacaaattcgctgacttctt
>AJ004874.1 AJ004874.1[76:1010]
gggaacccagctgaaccaagtttattaatcgatggcactatgtgggaaggtgcttcaggtgatccttgcgatccttgctc
tacttggtgtgatgctatcagcatccgcgcaggatactacggagattatgttttcgatcgtgtattaaaagctgatgtga
ataaaactatcaccggcatgggtgcagttcctacaggaacc------gcagcagctaattacaa------aactcctacg
gatagacccaacatcgcttacggcaaacacttacaagacgccgaatggttcaccaatgcagctttcctcgcattgaatat
ctgggatcgctttgatattttctgcacattaggcgcttctaatgggtacttcaaagctagttctgcggcattcaacctca
ttggtttgattggtgttaaaggatcctccatag------------cagctgatc---agcttcccaatgtaggcatcact
caaggaatcgttgaattttatacagatacaacattctcttggagtgtaggtgcacgcggagctttatgggagtgtggttg
tgcgactttaggagcagagttccaatacgctcagtctaatcctaaaattgaaatgttgaatgtagtctccagccccgcac
gatttgtggttcacaagcctagaggatacaagggaacagca------tttcctttacctctaacagctggtactgatcag
gcaactgac------actaagtcggctacaattaaataccacgaatggcaagttggtttagcgctctcttatcgattgaa
catgcttgttccttacattggcgtaaactggtcacgagcaacttttgatgctgacgctatccgcatcgctcaacctaaat
tagctgctgctgtgttaaacttgaccacatggaacccaacccttttaggagaagctacagct------ttagat------
------actagcaacaaattcgctgacttctt
>AJ004875.1 AJ004875.1[76:1010]
gggaacccagctgaaccaagtttattaatcgatggcactatgtgggaaggtgcttcaggtgatccttgcgatccttgctc
tacttggtgtgatgctatcagcatccgcgcaggatactacggagattatgttttcgatcgtgtattaaaagctgatgtga
ataaaactatcaccggcatgggtgcagttcctacaggaacc------gcagcagctaattacaa------aactcctacg
gatagacccaacatcgcttacggcaaacacttacaagacgccgaatggttcaccaatgcagctttcctcgcattgaatat
ctgggatcgctttgatattttctgcacattaggcgcttctaatgggtacttcaaagctagttctgcggcattcaacctcg
ttggtttgattggtgttaaaggatcctccatag------------cagctgatc---agcttcccaatgtaggcatcact
caaggaatcgttgaattttatacagatacaacattctcttggagtgtaggtgcacgcggagctttatgggagtgtggttg
tgcgactttaggagcagagttccaatacgctcagtctaatcctaaaattgaaatgttgaatgtagtctccagcccagcac
gatttgtggttcacaagcctagaggatacaagggaacagca------tttcctttacctctaacagctggtactgatcag
gcaactgac------actaagtcggctacaattaaataccacgaatggcaagttggtttagcgctctcttatcgattgaa
catgcttgttccttacattggcgtaaactggtcacgagcaacttttgatgctgacgctatccgcatcgctcaacctaaat
tagctgctgctgtgttaaacttgaccacatggaacccaacccttttaggagaagctacagct------ttagat------
------actagcaacaaattcgctgacttctt
>AJ005613.1 AJ005613.1[76:1010]
gggaacccagctgaaccaagtttattaatcgatggcactatgtgggaaggtgcttcaggtgatccttgcgatccttgctc
tacttggtgtgatgctatcagcatccgcgcaggatactacggagattatgttttcgatcgtgtattaaaagttgatgtga
ataaaactatcaccggcatgggtgcagttcctacaggaacc------gcagcagctaattacaa------aactcctacg
gatagacccaacatcgcttacggcaaacacttacaagacgccgaatggttcaccaatgcagctttcctcgcattgaatat
ctgggatcgctttgatattttctgcacattaggcgcttctaatgggtacttcaaagctagttctgcggcattcaacctcg
ttggtttgattggtgctaaaggatcctccatag------------cagctgatc---agcttcccaatgtaggcatcact
caaggaatcgttgaattttatacagatacaacattctcttggagtgtaggtgcacgcggagctttatgggagtgtggttg
tgcgactttaggagcagagttccaatacgctcagtctaatcctaaaattgaaatgttgaatgtagtctccagcccagcac
aatttgtggttcacaagcctagaggatacaagggaacagca------tttcctttacctctaacagctggtactgatcag
gcaactgac------actaagtcggctacaattaaataccacgaatggcaagttggtttagcgctctcttatcgattgaa
catgcttgttccttacattggcgtaaactggtcacgagcaacttttgatgctgacgctatccgcatcgctcaacctaaat
tagctgctgctgtgttaaacttgaccacatggaacccaacccttttaggagaagctacagct------ttagat------
------actagcaacaaattcgctgacttctt
>AJ005618.1 AJ005618.1[76:1010]
gggaacccagctgaaccaagtttattaatcgatggcactatgtgggaaggtgcttcaggtgatccttgcgatccttgctc
tacttggtgtgatgctatcagcatccgcgcaggatactacggagattatgttttcgatcgtgtattaaaagttgatgtga
ataaaactatcaccggcatgggtgcagttcctacaggaacc------gcagcagctaattacaa------aactcctacg
gatagacccaacatcgcttacggcaaacacttacaagacgccgaatggttcaccaatgcagctttcctcgcattgaatat
ctgggatcgctttgatattttctgcacattaggcgcttctaatgggtacttcaaggctagttctgcggcattcaacctcg
ttggtttgattggtgttaaaggatcctccatag------------cagctgatc---agcttcccaatgtaggcatcact
caaggaatcgttgaattttatacagatacaacattctcttggagtgtaggtgcacgcggagctttatgggagtgtggttg
tgcgactttaggagcagagttccaatacgctcagtctaatcctaaaattgaaatgttgaatgtagtctccagcccagcac
aatttgtggttcacaagcctagaggatacaagggaacagca------tttcctttacctctaacagctggtactgatcag
gcaactgac------actaagtcggctacaattaaataccacgaatggcaagttggtttagcgctctcttatcgattgaa
catgcttgttccttacattggcgtaaactggtcacgagcaacttttgatgctgacgctatccgcatcgctcaacctaaat
tagctgctgctgtgttaaacttgaccacatggaacccaacccttttaggagaagctacagct------ttagat------
------actagcaacaaattcgctgacttctt
>AJ005617.1 AJ005617.1[76:1010]
gggaacccagctgaaccaagtttattaatcgatggcactatgtgggaaggtgcttcaggtgatccttgcgatccttgctc
tacttggtgtgatgctatcagcatccgcgccggatactacggagattatgttttcgatcgtgtattaaaagttgatgtga
ataaaactatcaccggcatgggtgcagttcctacaggaacc------gcagcagctaattacaa------aactcctacg
gatagacccaacatcgcttacggcaaacacttacaagacgccgaatggttcaccaatgcagctttcctcgcattgaatat
ctgggatcgctttgatattttctgcacattaggcgcttctaatgggtacttcaaagctagttctgcggcattcaacctcg
ttggtttgattggtgttaaaggatcctccatag------------cagctgatc---agcttcccaatgtaggcatcact
caaggaatcgttgaattttatacagatacaacattctcttggagtgtaggtgcacgcggagctttatgggagtgtggttg
tgcgactttaggagcagagttccaatacgctcagtctaatcctaaaattgaaatgttgaatgtagtctccagcccagcac
aatttgtggttcacaagcctagaggatacaagggaacagca------tttcctttacctctaacagctggtactgatcag
gcaactgac------actaagtcggctacaattaaataccacgaatggcaagttggtttagcgctctcttatcgattgaa
catgcttgttccttacattggcgtaaactggtcacgagcaacttttgatgctgacgctatccgcatcgctcaacctaaat
tagctgctgctgtgttaaacttgaccacatggaacccaacccttttaggagaagctacagct------ttagat------
------actagcaacaaattcgctgacttctt
>AY762612.1 AY762612.1[76:1016]
gggaacccagctgaaccaagtttattaatcgatggcactatgtgggaaggtgcttcaggagatccttgcgatccttgcgc
tacttggtgtgacgccattagcatccgcgcaggatactacggagattatgttttcgatcgtgtattaaaagttgatgtga
ataaaactatcagcggtatgggtgcagctcctacaggaagc------gcagcagccgattacaa------aactcctaca
gatagacccaacatcgcttatggcaaacacttgcaagacgctgagtggttcacgaatgcagctttcctcgcattaaatat
ctgggatcgctttgatattttctgcacattaggtgcttccaatgggtacttcaaagctagttctgctgcattcaacctcg
ttggtttgattggtgttaaaggaacctccgtag------------cagctgatc---aacttccaaacgtaggcatcact
caaggtattgttgagttttacacagatacaacattctcttggagcgtaggtgcacgtggtgctttatgggaatgtggttg
tgcaactttaggagctgaattccagtatgctcaatctaatcctaaaattgaaatgctgaatgtaatctccagcccaacac
aatttgtagttcacaagcctagaggatacaagggaacaggatcgaactttcctttacctctaacagctggtacagatggt
gctacagat------actaaatctgcaacactcaaatatcatgaatggcaagttggtttagcgctctcttacagattgaa
catgcttgttccttacattggcgtaaactggtcaagagcaacttttgatgctgactctatccgcatcgctcaacctaaat
tagccgctgctgttttgaacttgaccacatggaacccaactcttttaggggaagctacagct------ttagat------
------gctagcaacaaattctgcgacttctt
>AB284065.1 AB284065.1[327:1267]
gggaacccagctgaaccaagtttattaatcgatggcactatgtgggaaggtgcttcaggtgatccttgcgatccttgctc
tacttggtgtgatgctatcagcatccgcgcaggatactacggagattatgttttcgatcgtgtattaaaagttgacgtga
ataaaacttttaccggcatgggtgcagttcctacaggaaac------tcagcagctgattttaa------aactcctaca
gatagagcgaacatcgcttatggcaagcacttgcaagacgccgaatggtttaccaatgcggcttttctcgcattaaatat
ttgggatcgctttgacattttctgcacattaggcgcttctaatggctacttcaaagctagttccgcggcattcaatctcg
tcggtttgattggtgttaaaggaaacaccttaa------------caaatgacc---agcttcccaacgtaggcatcact
caaggcgttgttgagttttacacagatacaacattctcttggagcgtaggtgcacgcggagctttatgggagtgcggttg
tgcaactttaggggcagaattccaatacgctcaatctaatcctaaaattgaaatgttgaatgtaacctccagcccagcac
aatttgtggttcacaaacctagaggctataaaggggcagcagcgaactttcctttacccgaaacagctggttctgatgct
gctacagat------actaaatctgcaacactcaaatatcatgaatggcaagttggtctagccctctcttacagattgaa
tatgcttgttccatacattggcgtaaactggtcacgagcaacttttgatgcggatactatccgtatcgcgcaacctaaat
tggctgctgctgtgttaaacttgaccacatggaacccaaccctcttagggcaagctacaaat------ttagat------
------actagcaacaaattcagcgacttctt
>AJ310735.1 AJ310735.1[76:1016]
gggaacccagctgaaccaagtttattaatcgatggcactatgtgggaaggtgcttcaggtgatccttgcgatccttgctc
tacttggtgtgatgctatcagcatccgcgcaggatactacggagattatgttttcgatcgtgtattaaaagttgacgtga
ataaaacttttaccggcatgggtgcagttcctacaggaaac------tcagcagctgattttaa------aactcctaca
gatagagcgaacatcgcttatggcaagcacttgcaagacgccgaatggtttaccaatgcggcttttctcgcattaaatat
ttgggatcgctttgacattttctgcacattaggcgcttctaatggctacttcaaagctagttccgcggcattcaatctcg
tcggtttgattggtattaaaggaaacaccttaa------------caaatgacc---gacttcccaacgtaggcatcact
caaggcgttgttgagttttacacagatacaacattctcttggagcgtaggtgcacgcggagctttatgggagtgcggttg
tgcaactttaggggcagaattccaatacgctcaatctaatcctaaaattgaaatgttgaatgtaaccttcagcccagcac
aatttgtggttcacaaacctagaggctataaaggggcaacagcgaacttttctttacccgaaacaactggttctgatgct
gctacagat------actaaatctgcaacactcaaatatcatgaatggcaagttggtctagccctctcttacagattgaa
tatgcttgttccatacattggcgtaaactggtcacgagcaacttttgatgcggatactatccgtatcgcgcaacctaaat
tggctgctgctgtgttaaacttgaccacatggaacccaaccctcttagggcaagctacaaat------ttagat------
------actagcaacaaattcagcgacttctt
>AF269260.1 AF269260.1[67:1007]
gggaacccagctgaaccaagtttattaatcgatggcactatgtgggaaggtgcttcaggtgatccttgcgatccttgctc
tacttggtgtgatgctatcagcatccgcgcaggatactacggagattatgttttcgatcgtgtattaaaagttgatgtga
ataaaactttcagcggcattggcaagaaacccacaggatcc------tctccaaatgactttaa------aaatgctgaa
gatagacccaacgtcgcttatggcagacatttgcaagactccgaatggtttacaaatgcagctttcttagcgttaaatat
ctgggatcgttttgatattttctgcacattaggcgcttctaatgggtacttcaaagctagttctgcggcattcaatctcg
ttggtttgattggtgttaaaggaagctccttaa------------caaatgacc---aacttcccaacgtagccatcact
caaggcgttgttgagttttacacagatacaacgttctcttggagcgtaggtgcacgtggagctctatgggaatgtggttg
cgcaactttaggagctgaattccaatacgctcaatctaatcctaaaattgaaatgttgaatgtaatctccagcccagcac
aatttgtggttcacaagcctagaggatacaagggaacgtccgccaactttcctttacctgcaaatgcaggcacagaggct
gctacggat------actaaatctgcaacactcaaatatcatgaatggcaagttggtctagcactctcttacagattgaa
catgttagttccttacattggcgtaaactggtcacgagcaacttttgatgccgacactatccgcatcgctcaacctaaat
tggcctctgctgttatgaacttgaccacatggaacccaacccttttaggggaagccacaatg------cttgat------
------acttccaataaattcagtgacttctt
>EU009489.1 EU009489.1[76:1016]
gggaacccagctgaaccaagtttattaatcgatggcactatgtgggaaggtgcttcaggtgatccttgcgatccttgctc
tacttggtgtgatgctatcagcatccgcgcaggatactacggagattatgttttcgatcgtgtattagaagttgatgtga
ataaaactttcagcggcattggcaagaaacccacaggatcc------tctccaaatgactttaa------aaatgctgaa
gatagacccaacgtcgcttatggcagacatttgcaagactccgaatggtttacaaatgcagctttcttagcgttaaatat
ctgggatcgttttgatattttctgcacattaggcgcttctaatgggtacttcaaagctagttctgcggcattcaatctcg
ttggtttgattggtgttaaaggaaactccttaa------------caaatgacc---aacttcccaacgtagccatcact
caaggcgttgttgagttttacacagatacaacgttctcttggagcgtaggtgcacgtggagccctatgggaatgtggttg
cgcaactttaggagctgaattccaatacgctcaatctaatcctaaaattgaaatgttgaatgtaatctccagcccagcac
aatttgtggttcacaagcctagaggatacaagggaacgtccgccaactttcctttacctgcaaatgcaggcacagaggct
gctacggat------actaaatctgcaacactcaaatatcatgaatggcaagttggtctagcactctcttacagattgaa
catgttagttccttacattggcgtaaactggtcacgagcaacttttgatgccgacactatccgcatcgctcaacctaaat
tggcctctgctgttatgaacttgaccacatggaacccaacccttttaggggaagccacaatc------cttgat------
------acttccaataaattcagtgacttctt
>EU009496.1 EU009496.1[76:1016]
gggaacccagctgaaccaagtttattaatcgatggcactatgtgggaaggtgcttcaggtgatccttgcgatccttgctc
tacttggtgtgatgctatcagcatccgcgcaggatactacggagattatgttttcgatcgtgtattaaaagttgatgtga
ataaaactttcagcggcattggcaagaaacccacaggatcc------tctccaaatgactttaa------aaatgctgaa
gatagacccaacgtcgcttatggcagacatttgcaagactccgaatggtttacaaatgcagctttcttagcgttaaatat
ctgggatcgttttgatattttctgcacattaggcgcttctaatgggtacttcaaagctagttctgcggcattcaatctcg
ttggtttgattggtgttaaaggaaactccttaa------------caaatgacc---aacttcccaacgtagccatcact
caaggcgttgttgagttttacacagatacaacgttctcttggagcgtaggtgcacgtggagctctatgggaatgtggttg
cgcaactttaggagctgaattccaatacgctcaatctaatcctaaaattgaaatgttgaatgtaatctccagcccagcac
aatttgtggttcacaagcctagaggatacaagggaacgtccgccaactttcctttacctgcaaatgcaggcacagaggct
gctacggat------actaaatctgcaacactcaaatatcatgaatggcaagttggtctagcactctcttacagattgaa
catgttagttccttacattggcgtaaactggtcacgagcaacttttgatgccgacactatccgcatcgctcaacctaaat
tggcctctgctgttatgaacttgaccacatggaacccaacccttttaggggaagccacaatc------cttgat------
------acttccaataaattcagtgacttctt
>EU009490.1 EU009490.1[76:1016]
gggaacccagctgaaccaagtttattaatcgatggcactatgtgggaaggtgcttcaggtgatccttgcgatccttgctc
tacttggtgtgatgctatcagcatccgcgcaggatactacggagattatgttttcgatcgtgtattaaaagttgatgtga
ataaaactttcagcggcattggcaagaaacccacaggatcc------tctccaaatgactttaa------aaatgctgaa
gatagacccaacgtcgcttatggcagacatttgcaagactccgaatggtttacaaatgcagctttcttagcgttaaatat
ctgggatcgttttgatattttctgcacattaggcgcttctaatgggtacttcaaagctagttctgcggcattcaatctcg
ttggtttgattggtgttaaaggaaactccttaa------------caaatgacc---aacttcccaacgtagccatcact
caaggcgttgttgagttttacacagatacaacgttctcttggagcgtaggtgcacgtggagctctatgggaatgtggttg
cgcaactttaggagctgaattccaatacgctcaatctaatcctaaaattgaaatgttgaatgtaatctccagcccagcac
aatttgtggttcacaagcctagaggatacaagggaacgtccgccaactttcctttacctgcaaatgcaggcacagaggct
gctacggat------actaaatctgcaacactcaaatatcatgaatggcaagttggtctagcactctcttacagattgaa
catgttagttccttacattggcgtaagctggtcacgagcaacttttgatgccgacactatccgcatcgctcaacctaaat
tggcctctgctgttatgaacttgaccacatggaacccaacccttttaggggaagccacaatc------cttgat------
------acttccaataaattcagtgacttctt
>EU009488.1 EU009488.1[76:1016]
gggaacccagctgaaccaagtttattaatcgatggcactatgtgggaaggtgcttcaggtgatccttgcgatccttgctc
tacttggtgtgatactatcagcatccgcgcaggatactacggagattatgttttcgatcgtgtattaaaagttgatgtga
ataaaactttcagcggcattggcaagaaacccacaggatcc------tctccaaatgactttaa------aaatgctgaa
gatagacccaacgtcgcttatggcagacatttgcaagactccgaatggtttacaaatgcagctttcttagcgttaaatat
ctgggatcgttttgatattttctgcacattaggcgcttctaatgggtacttcaaagctagttctgcggcattcaatctcg
ttggtttgattggtgttaaaggaaactccttaa------------caaatgacc---aacttcccaacgtagccatcact
caaggcgttgttgagttttacacagatacaacgttctcttggagcgtaggtgcacgtggagctctatgggaatgtggttg
cgcaactttaggagctgaattccaatacgctcaatctaatcctaaaattgaaatgttgaatgtaatctccagcccagcac
aatttgtggttcacaagcctagaggatacaagggaacgtccgccaactttcctttacctgcaaatgcaggcacagaggct
gctacggat------actaaatctgcaacactcaaatatcatgaatggcaagttggtctagcactctcttacagattgaa
catgttagttccttacattggcgtaaactggtcacgagcaacttttgatgccgacactatccgcatcgctcaacctaaat
tggcctctgctgttatgaacttgaccacatggaacccaacccttttaggggaagccacaatc------cttgat------
------acttccaataaattcagtgacttctt
>EU009492.1 EU009492.1[76:1016]
gggaacccagctgaaccaagtttattaatcgatggcactatgtgggaaggtgcttcaggtgatccttgcgatccttgctc
tacttggtgtgatgctatcagcatccgcgcaggatactacggagattatgttttcgatcgtgtattaaaagttgatgtga
ataaaactttcagcggcattggcaagaaacccacaggatcc------tctccaaatgactttaa------aaatgctgaa
gatagacccaacgtcgcttatggcagacatttgcaagactccgaatggtttacaaatgcagctttcttagcgttaaatat
ctgggatcgttttgatattttctgcacattaggcgcctctaatgggtacttcaaagctagttctgcggcattcaatctcg
ttggtttgattggtgttaagggaaactccttaa------------caaatgacc---aacttcccaacgtagccatcact
caaggcgttgttgagttttacacagatacaacgttctcttggagcgtaggtgcacgtggagctctatgggaatgtggttg
cgcaactttaggagctgaattccaatacgctcaatctaatcctaaaattgaaatgttgaatgtaatctccagcccagcac
aatttgtggttcacaagcctagaggatacaagggaacgtccgccaactttcctttacctgcaaatgcaggcacagaggct
gctacggat------actaaatctgcaacactcaaatatcatgaatggcaagttggtctagcactctcttacagattgaa
catgttagttccttacattggcgtaaactggtcacgagcaacttttgatgccgacactatccgcatcgctcaacctaaat
tggcctctgctgttatgaacttgaccacatggaacccaacccttttaggggaagccacaatc------cttgat------
------acttccaataaattcagtgacttctt
>EU009494.1 EU009494.1[76:1016]
gggaacccagctggaccaagtttattaatcgatggcactatgtgggaaggtgcttcaggtgatccttgcgatccttgctc
tacttggtgtgatgctatcagcatccgcgcaggatactacggagattatgttttcgatcgtgtattaaaagttgatgtga
ataaaactttcagcggcattggcaagaaacccacaggatcc------tctccaaatgactttaa------aaatgctgaa
gatagacccaacgtcgcttatggcagacatttgcaagactccgaatggtttacaaatgcagctttcttagcgttaaatat
ctgggatcgttttgatattttctgcacactaggcgcttctaatgggtacttcaaagctagttctgcggcattcaatctcg
ttggtttgattggtgttaaaggaaactccttaa------------caaatgacc---aacttcccaacgtagccatcact
caaggcgttgttgagttttacacagatacaacgttctcttggagcgtaggtgcacgtggagctctatgggaatgtggttg
cgcaactttaggagctgaattccaatacgctcaatctaatcctaaaattgaaatgttgaatgtaatctccagcccagcac
aatttgtggttcacaagcctagaggatacaagggaacgtccgccaactttcctttacctgcaaatgcaggcacagaggct
gctacggat------actaaatctgcgacactcaaatatcatgaatggcaagttggtctagcactctcttacagattgaa
catgttagttccttacattggcgtaaactggtcacgagcaacttttgatgccgacactatccgcatcgctcaacctaaat
tggcctctgctgttatgaacttgaccacatggaacccaacccttttaggggaagccacaatc------cttgat------
------acttccaataaattcagtgacttctt
>EU009491.1 EU009491.1[76:1016]
gggaacccagctgaaccaagtttattaatcgatggcactatgtgggaaggtgcttcaggtgatccttgcgatccttgctc
tacttggtgtgatgctatcagcatccgcgcaggatactacggagattatgttttcgatcgtgtattaaaagttgatgtga
ataaaactttcagcggcattggcaagaaacccacaggatcc------tctccaaatgactttaa------aaaagctgaa
gatagacccaacgtcgcttatggcagacatttgcaagactccgaatggtttacaaatgcagctttcttagcgttaaatat
ctgggatcgttttgatattttctgcacattaggcgcttctaatgggtacttcaaagctagttctgcggcattcaatctcg
ttggtttgattggtgttaaaggaaactccttaa------------caaatgacc---aacttcccaacgtagccatcact
caaggcgttgttgagttttacacagatacaacgttctcttggagcgtaggtgcacgtggagctctatgggaatgtggttg
cgcaactttaggagctgaattccaatacgctcaatctaatcctaaaattgaaatgttgaatgtaatctccagcccagcac
aatttgtggttcacaagcctagaggatacaagggaacgtccgccaactttcctttacctgcaaatgcaggcacagaggct
gctacggat------actaaatctgcaacactcaaatatcatgaatggcaagttggtctagcactctcttacagattgaa
catgttagttccttacattggcgtaaactggtcacgagcaacttttgatgccgacactatccgcatcgctcaacctaaat
tggcctctgctgttatgaacttgaccacatggaacccaacccttttaggggaagccacaatc------cttgat------
------acttccaataaattcagtgacttctt
>AJ243525.1part AJ243525.1[1:852]
--------------------------------------------------------------------------------
------gtgtgatgctatcagcatccgcgcaggatactacggagattatgttttcgatcgtgtattaaaagttgatgtga
ataaaactatcagcggcatgggtaaggcacctacaggatct------gcagctcaagattacaa------agctgctgaa
gacagagctaacatcgcttatggtaaacacttacaagacgccgaatggttcaccaatgcagctttcctcgcattaaatat
ctgggatcgctttgatattttctgcacattaggcgcttctaatgggtacttcaaagctagttccgcggcattcaacctcg
tcggattgattggtgttaaaggagcctctttat------------ca---gagc---aacttccaaacgtaggcatcact
caaggtgttgttgagttttacacagatacaacattttcttggagcgtaggcgcacgcggagctttatgggaatgtggttg
cgcaactttaggagccgagttccaatacgctcaatctaatcctaaaattgaaatgttgaatgtagtctccagcccagcac
aatttgtggttcacaagcctagaggatacaaagggacaacagcgaactttcctttacctctaacagctggtacagacact
gctacagat------actaaatctgcaacactcaaatatcatgaatggcaggttggtctagccctctcttacagattgaa
catgcttgttccatacattggcgtaaactggtcacgagcaacttttgatgctgacactatccgcatcgcgcaacctaaat
tggctgctgctgtgttaaacttgaccacatggaacccaacccttttaggggaagccacaaat------ttagac------
------tctagcaacaaattcgttgatttctt
>AY762610.1 AY762610.1[76:1019]
gggaacccagctgaaccaagtttattaatcgatggcactatgtgggaaggtgcttcaggagatccttgcgatccttgcgc
tacttggtgtgacgccattagcatccgcgcaggatactacggagattatgttttcgatcgtgtattaaaagttgatgtga
ataaaacttttagcggcatggctaaatcacctacagaggctacaggaacagcaagtgctactac------tactgctgta
gatagaaccaatttagcttatggcaaacatttgcaagatgccgaatggtttaccaatgcagctttcctcgcattaaatat
ctgggatcgctttgatattttctgcacattaggcgcttctaatgggtacttcaaagctagttctgcggcattcaacctcg
ttggtttgattggtcttaaaggaactgattt---------------caataatc---aacttccaaacgtagccatcacc
caaggcgttgttgagttttacacagacacaacattctcttggagcgtgggtgcacgtggagctctatgggaatgtggttg
tgcgactttaggagccgagttccaatacgctcaatctaatcctaaaattgaaatgctcaatgtaacttcaagcccagcac
aatttgtgattcacaaaccaagaggctataaaggaactggctcgaattttcctttacctatagacgcgggtacagaggct
gctacagat------actaagtctgcaacactcaaatatcatgaatggcaagttggtctagcactctcttacagattgaa
catgcttgttccttacattggcgtaaactggtcaagagcaacttttgatgctgacactatccgcattgctcagcctaaat
tagccactgctgttttagatttaaccacttggaacccaacacttttaggaaaggccacaact------gtcgac------
------ggtaccaatacttactctgacttctt
>Y16562.1 Y16562.1[76:1019]
gggaacccagctgaaccaagtttattaatcgatggcactatgtgggaaggtgcttcaggtgatccttgcgatccttgcgc
tacttggtgtgacgccattagcatccgcgcaggatactacggagattatgttttcgatcgtgtattaaaagttgatgtga
ataaaacttttagcggcatggctaaatcacctacagaggctacaggaacagcaagtgctactac------tactgctgta
gatagaaccaatttagcttatggcaaacatttgcaagatgccgaatggtttaccaatgcagctttcctcgcattaaatat
ctgggatcgctttgatattttctgcacattaggcgcttctaatgggtacttcaaagctagttctgcggcattcaacctcg
ttggtttgattggtcttaaaggaactgattt---------------caataatc---aacttccaaacgtagccatcacc
caaggcgttgttgagttttacacagacacaacattctcttggagcgtgggtgcacgtggagctctatgggaatgtggttg
tgcgactttaggagccgagttccaatacgctcaatctaatcctaaaattgaaatgctcaatgtaacttcaagcccagcac
aatttgtgattcacaaaccaagaggctataaaggaactggctcgaattttcctttacctatagacgcgggtacagaggct
gctacagat------actaagtctgcaacactcaaatatcatgaatggcaagttggtctagcactctcttacagattgaa
catgcttgttccttacattggcgtaaactggtcaagaacaacttttgatgctgacactatccgcattgctcagcctaaat
tagccactgctgttttagatttaaccacttggaacccaacacttttaggaaaggccacaact------gtcgac------
------ggtaccaatacttactctgacttctt
>EF375557.1part EF375557.1[1:699]
--------------------------------------------------------------------------------
---------------------------cgcaggatactacggagattatgttttcgatcgtgtattaaaagttgatgtga
ataaaacttttaccggcatggctaaatcacctacagaggcttcaggaacggctagtaatactac------tactgctgta
gatagaaccaatttagcttatggcaaacatttgcaagatgcagaatggtttaccaatgcagcttttctcgcattaaatat
ctgggatcgctttgatattttctgcacattaggtgcttctaatgggtacttcaaagctagttctgcggcattcaacctcg
ttggtttgattggtcttacaggaactgattt---------------caataatc---aacttccaaacgtagccttcacc
caaggcgttgttgaattttacacagatacaatattctcttggagcgtgggtgcacgtggagctttatgggaatgtggttg
tgcgactttaggagccgagttccaatacgctcaatctaatcctaaaattgaaatgctcaatataacttcaagcccagccc
aattcgtgattcccaagccaagaggctataaaggagctagctcgaattttcctttacctataaatgcgggaacagaggct
gctacagat------actaagtctgcaacactcaaatttcatgaatggcaagttggtctagcactttcttacagattgaa
caggcttattccttacattggcgtaaactggtcaag--------------------------------------------
--------------------------------------------------------------------------------
--------------------------------
>EF197820.1part EF197820.1[21:954]
gggaacccagctgaaccaagtttattaatcgatggcactatgtgggaaggtgcttcaggtgatccttgcgatccttgctc
tacttggtgtgatgctatcagcatccgcgcaggatactacggagattatgttttcgatcgtatattaaaagttgatgtaa
ataaaacttttactggcatggctgcaactcctacgcaagcttcaggaacagcaagtaatactaa------tactgctgca
gatagaaccaatttagcttatggcaaacatttgcaagatgcagaatggttcacaaatgcagcttttttagcgttaaatat
ttgggatcgttttgatattttctgcacattaggagcagctaatggctacttcaaagctggttccgcagcattcaatctag
tcggtttaattggtgttgcaggatctgattt---------------aaataatc---aacttccaaacgtagccatcact
caaggcgttgttgagttttacacagatacaacattttcctggagcgtgggcgcacgtggggctttatgggaatgcggttg
cgcaactttaggagctgaattccagtatgctcaatttaatcctaaaattgaaatgctcaatgtaacttcaagcccagccc
aatttgtgattcataagcctagaggatccaagggaacttcatggaatttccctttacctttaacagccggcacagatact
gctacagat------actaaatttgcaacactcaaatttcatgaatggcaagttggtcaagcgctttcttacaggctgaa
tatgcttgttccatacattggagtaaattggtcaagagcaacctatgatgctgacactatccgcattgctcagcctaaat
tagccactgccgttttagatttaactacttggaacccaacacttttaggaaaggccacatct------gttggc------
------ggtaccaacatttact----------
>EF028916.1part EF028916.1[1:868]
gggaacccagctgaaccaagtttattaatcgatggcactatgtgggaaggtgcttcaggtgatccttgcgatccttgctc
tacttggtgtgatgctatcagcatccgcgcaggatactacggagattatgttttcgatcgtgtattaaaagttgatgtga
ataaaactttcagcggcatgggtaaagcacctacaggaaac------actgctgaagactttaa------aattgctgaa
gatagacccaacatcgcttatggcagacacctacaagacgcagaatggttcaccaatgcagctttcctcgcattaaatat
ttgggatcgctttgatattttctgcacattaggtgcttctaatggctacttcaaagctagttccgcggcattcaacctcg
ttggattgattggtgttaaaggaaccagcgtag---acgccgctcttaacacac---agcttccaaacgtaggcattact
caaggtgttgttgagttttacacagatacaacattctcttggagcgtaggcgcacgaggagctttatgggaatgtggttg
tgcgactttaggagccgagttccaatacgctcaatctaatcctaaaattgaaatgttgaatgt---ctccagcccagcac
aatttgtggttcacaagcctagaggctataaaggaacttcctccaattttcctttacctttaacagctggtactgatcag
gcaactgat------attaagtcagctataattaagtatcatgaatggcaagttggtttagccctttcttacagattgaa
caggcttgttccttacattggcgtaaactggtcaagagcaacttttgatgcngacactatccgcatcgctcaacctaaat
tagccaccgctgtta-----------------------------------------------------------------
--------------------------------
>AF269269.1 AF269269.1[61:1016]
gggaacccagctgaaccaagtttattaatcgatggcactatgtgggaaggtgcttcaggagatccttgcgatccttgcgc
tacttggtgtgacgccattagcatccgcgcaggatactacggagattatgttttcgatcgtgtattaaaagttgatgtga
ataaaacttttagcggcatggctgcaattcctacggagtcttcaggaactgtttcttcggctaa------acaagctgta
gatagagtcaatcttgcctatgggaaacatttacaagatgccgagtggtttacaaattctgcttttctagcattaaacat
ttgggatcgctttgatattttctgcacattaggtgcttctaatggctacttcaagggaagttccgctgctttcaatcttg
ttggcttgttcggaattgctggaaatagcgaaa---gtaatgctcttaatgacc---aacttccaaacgtagctatcaca
caaggaatcgttgagttttacacagataccacattctcttggagcgtgggtgcacgcggagctttatgggagtgtggctg
cgcaactttaggagcagaattccaatacgcacaatctaatcctaaaattgaaatgcttaatgtaacctctagcccagcac
aatttgtaattcacaagcctaggggatataaaggaacaacctctaattttcctttacctctaacagctggcacagacact
gctacagat------actaagtcagctacaattaaatatcatgaatggcaagttggtctagcgctctcttacagattgaa
catgctagttccttacattggcgtaaactggtcaagagcaacttttgatgccgatactatccgtatagctcagcctaaat
tggctactgctgttttagacgcaaaaacatggaacccaaccattactggggcatctggttca------gttgac------
------aacacaaacaagtggtctgacaactt
>AY184290.1 AY184290.1[55:998]
gggaatccagctgaaccaagtttattaatcgatggcactatgtgggaaggtgcttcaggagatccttgtgatccttgtgc
tacttggtgtgatgctatcagcatccgtgcaggattctacggagattatgttttcgatcgtatattaaaagttgatgtta
ataaaaccatcagcggaatggctgcggctccaacagcagcttctggaactgcaagcaacaccac------tgtcgctgcc
gacagatcaaattttgcctacggcaaacatcttcaagatgccgaatggtgcaccaatgctgcttacttagcattaaatat
ttgggatcgttttgatgttttctgcacgctaggagcgtctaatggttacttcaaagcaagttctgatgcatttaaccttg
tcggattgattggtcttgcaggaactgattt---------------cgccaatc---agcgtccaaacgttgaaatttct
caaggcattgtagagctatacacagataccgcattttcttggagcgttggtgctcgcggagctttgtgggaatgtggttg
tgcaactttgggagctgaattccaatatgctcaatccaatcctaaaattgaaatgctcaatgtaacctctagcccagcac
aattcatgatacacaagcctagaggatacaaagggactgcagcaaacttccccttacctgtagcagctggcacagcaact
gcaacagat------actaaatcagctactgttaagtaccatgaatggcaagtaggattggctctttcatacagattgaa
catgcttgttccatacattggggtaaattggtcaagagctactttcgatgctgacactatccgcattgctcaacctaaat
tggcctcagcaatcctaaacttaacaacctggaacccaactcttttaggagtggccacaact------ttagac------
------acctccaacaaatatgctgacttcat
>X61096.1 X61096.1[194:1137]
gggaatccagctgaaccaagtttattaatcgatggcactatgtgggaaggtgcctcaggagatccttgtgatccttgtgc
tacttggtgtgatgctatcagcatccgtgcaggattctacggagattatgttttcgatcgtatattaaaagttgatgtta
ataaaaccatcagcggaatggctgcggctccaacagcagcttctggaactgcaagcaacaccac------tgtcgctgcc
gacagatcaaattttgcctacggcaaacatcttcaagatgccgaatggtgcaccaatgctgcttacttagcattaaatat
ttgggatcgttttgatgttttctgcacgctaggagcgtctaatggttacttcaaagcaagttctgatgcatttaaccttg
tcggattgattggtcttgcaggaactgattt---------------cgccaatc---agcgtccaaacgttgaaatttct
caaggcattgtagagctatacacagataccgcattttcttggagcgttggtgctcgcggagctttgtgggaatgtggttg
tgcaactttgggagctgaattccaatatgctcaatccaatcctaaaattgaaatgctcaatgtaacctctagcccagcac
aattcatgatacacaagcctagaggatacaaagggactgcagcaaacttccccttacctgtagcagctggcacagcaact
gcaacagat------actaaatcagctactgttaagtaccatgaatggcaagtaggattggctctttcatacagattgaa
catgcttgttccatacattggggtaaattggtcaagagctactttcgatgctgacactatccgcattgctcaacctaaat
tggcctcagcaatcctaaacttaacaacctggaacccaactcttttaggagtggccacaact------ttagac------
------acctccaacaaatatgctgacttcat
>EU159263.1part EU159263.1[1:1002]
gggaacccagctgaaccaagtttattaatcgatggcactatgtgggaaggtgcttcaggagatccttgcgatccttgcgc
tacttggtgtgacgccattagcatccgcgcaggatactacggagattatgttttcgatcgtgtattaaaagttgatgtga
ataaaacttttagcggcatggctgcaactcctacgcaggctacaggtaacgcaagtaatactaatcagccagaagcaaat
ggcagaccgaacatcgcttacggaaggcatatgcaagatgcagagtggttttcaaatgcagccttcctagccttaaacat
ttgggatcgcttcgacattttctgcaccttaggggcatccaatggatacttcaaatcaagttcggctgcattcaacttgg
ttgggttaatagggttttcagctaccagctcaacctctaccgatcttccaatgc---aacttcctaacgtaggcattacc
caaggtgttgtggaattttatacagacacatcattttcttggagcgtaggtgcacgtggagctttatgggaatgtggttg
tgcaactttaggagctgagttccaatacgctcaatctaatcctaagattgaaatactcaacgtcacttcaagcccagcac
aatttgtgattcacaaaccaagaggctataaaggagctagctcgaattttcctttacctataacggctggaacaacagaa
gctacagac------accaaatcagctacaattaaataccatgaatggcaagtaggcctcgccctgtcttacagattgaa
tatgcttgttccatatattggcgtaaactggtcaagagcaacttttgatgctgatactatccgcattgctcaacctaaat
taaaatcggagattcttaacattactacatggaacccaagccttctaggatcaaccactgct------ttgccc---aat
aatgctggtaaggatgttctatctgatgtc--
>DQ324426.1 DQ324426.1[10:983]
gggaacccagctgaaccaagtttattaatcgatggcactatgtgggaaggtgcttcaggagatccttgcgatccttgcgc
tacttggtgtgacgccattagcatccgcgcaggatactacggagattatgttttcgatcgtgtattaaaagttgatgtga
ataaaacttttagcggcatggctgcaactcctacgcaggcttcaggtaacgcaagtaatactaatcagccagaagcaaat
ggcagaccgaacatcgcttacggaaggcatatgcaagatgcagagtggttttcaaatgcagccttcctagccttaaacat
ttgggatcgcttcgacattttctgcaccttaggggcatccaatggatacttcaaagcaagttcggctgcattcaacttgg
ttgggttaatagggttttcagctgcaagctcaatctctaccgatcttccaacgc---aacttcctaacgtaggcattacc
caaggtgttgtggaattttatacagacacatcattttcttggagcgtaggtgcacgtggagctttatgggaatgtggttg
tgcaactttaggagctgagttccaatacgctcaatctaatcctaagattgaaatgctcaacgtcacttcaagcccagcac
aatttgtgattcacaaaccaagaggctataaaggagctagctcgaattttcctttacctataacggctggaacaacagaa
gctacagac------accaaatcagctacaattaaataccatgaatggcaagtaggcctcgccctgtcttacagattgaa
tatgcttgttccatatattggcgtaaactggtcaagagcaacttttgatgctgatactatccgcattgctcaacctaaat
taaaatcggagattcttaacattactacatggaacccaagccttataggatcaaccactgct------ttgccc---aat
aatagtggtaaggatgttctatctgatgtctt
>AM050561.1 AM050561.1[20:993]
gggaacccagctgaaccaagtttattaatcgatggcactatgtgggaaggtgcttcaggagatccttgcgatccttgcgc
tacttggtgtgacgccattagcatccgcgcaggatactacggagattatgttttcgatcgtgtattaaaagttgatgtga
ataaaacttttagcggcatggctgcaactcctacgcaggctacaggtaacgcaagtaatactaatcagccagaagcaaat
ggcagaccgaacatcgcttacggaaggcatatgcaagatgcagagtggttttcaaatgcagccttcctagccttaaacat
ttgggatcgcttcgacattttctgcaccttaggggcatccaatggatacttcaaagcaagttcggctgcattcaacttgg
ttgggttaatagggttttcagctgcaagctcaatctctaccgatcttccaacgc---aacttcctaacgtaggcattacc
caaggtgttgtggaattttatacagacacatcattttcttggagcgtaggtgcacgtggagctttatgggaatgtggttg
tgcaactttaggagctgagttccaatacgctcaatctaatcctaagattgaaatgctcaacgtcacttcaagcccagcac
aatttgtgattcacaaaccaagaggctataaaggagctagctcgaattttcctttacctataacggctggaacaacagaa
gctacagac------accaaatcagctacaattaaataccatgaatggcaagtaggcctcgccctgtcttacagattgaa
tatgcttgttccatatattggcgtaaactggtcaagagcaacttttgatgctgatactatccgcattgctcaacctaaat
taaaatcggagattcttaacattactacatggaacccaagccttataggatcaaccactgct------ttgccc---aat
aatagtggtaaggatgttctatctgatgtctt
>Y16561.1 Y16561.1[76:1052]
gggaacccagctgaaccaagtttattaatcgatggcactatgtgggaaggtgcttcaggagatccttgcgatccttgcgc
tacttggtgtgacgccattagcatccgcgcaggatactacggagattatgttttcgatcgtgtattaaaagttgatgtga
ataaaacttttagcggcatggctgcaactcctacgcaggctacaggtaacgcaagtaatactaatcagccagaagcaaat
ggcagaccgaacatcgcttacggaaggcatatggaagatgcagagtggttttcaaatgcagccttcctaaccttaaacat
ttgggatcgcttccacattttctgcaccttaggggcatccaatggatacttcaaagcaagttcggctgcattcaacttgg
ttgggttaatagggttttcagctgcaagctcaatctctaccgatcttccaacgc---aacttcctaacgtaggcattacc
caaggtgttgtggaattttatacagacacatcattttcttggagcgtaggtgcacgtggagctttatgggaatgtggttg
tgcaactttaggagctgagttccaatacgctcaatctaatcctaagattgaaatgctcaacgtcacttcaagcccagcac
aatttgtgattcacaaaccaagaggctataaaggagctagctcgaattttcctttacctataacggctggaacaacagaa
gctacagac------accaaatcagctacaattaaataccatgaatggcaagttagcctcgccctgtcttacagattgaa
tatgcttgtcccatatattggcgttaactggtcaagagcaacttttgatgctgatactatccgcattgctcaacctaaat
taaaatcggatattcttaacattactacatggaacccaagccttataggatcaaccactgct------ttgcccaataat
aatagtggtaaggatgttctatctgatgtctt
>AY762608.1 AY762608.1[76:1049]
gggaacccagctgaaccaagtttattaatcgatggcactatgtgggaaggtgcttcaggagatccttgcgatccttgcgc
tacttggtgtgacgccattagcatccgcgcaggatactacggagattatgttttcgatcgtgtattaaaagttgatgtga
ataaaacttttagcggcatggctgcaactcctacgcaggctacaggtaacgcaagtaatactaatcagccagaagcaaat
ggcagaccgaacatcgcttacggaaggcatatggaagatgcagagtggttttcaaatgcagccttcctagccttaaacat
ttgggatcgcttcgacattttctgcaccttaggggcatccaatggatacttcaaagcaagttcggctgcattcaacttgg
ttgggttaatagggttttcagctgcaagctcaatctctaccgatcttccaacgc---aacttcctaacgtaggcattacc
caaggtgttgtggaattttatacagacacatcattttcttggagcgtaggtgcacgtggagctttatgggaatgtggttg
tgcaactttaggagctgagttccaatacgctcaatctaatcctaagattgaaatgctcaacgtcacttcaagcccagcac
aatttgtgattcacaaaccaagaggctataaaggagctagctcgaattttcctttacctataacggctggaacaacagaa
gctacagac------accaaatcagctacaattaaataccatgaatggcaagtaggcctcgccctgtcttacagattgaa
tatgcttgttccatatattggcgtaaactggtcaagagcaacttttgatgctgatactatccgcattgctcaacctaaat
taaaatcggagattcttaacattactacatggaacccaagccttataggatcaaccactgct------ttgccc---aat
aatagtggtaaggatgttctatctgatgtctt
>AY762613.1 AY762613.1[76:1049]
gggaacccagctgaaccaagtttattaatcgatggcactatgtgggaaggtgcttcaggagatccttgcgatccttgcgc
tacttggtgtgacgccattagcatccgcgcaggatactacggagattatgttttcgatcgtgtattaaaagttgatgtga
ataaaacttttagcggcatggctgcaactcctacgcaggctacaggtaacgcaagtaatactaatcagccagaagcaaat
ggcagaccgaacatcgcttacggaaggcatatgcaagatgcagagtggttttcaaatgcagccttcctagccttaaacat
ttgggatcgcttcgacattttctgcaccttaggggcatccaatggatacttcaaatcaagttcggctgcattcaacttgg
ttgggttaatagggttttcagctaccagctcaacctctaccgagcttccaatgc---aacttcctaacgtaggcattacc
caaggtgttgtggaattttatacagacacatcattttcttggagcgtaggtgcacgtggagctttatgggaatgtggttg
tgcaactttaggagctgagttccaatacgctcaatctaatcctaagattgaagtgctcaacgtcacttcaagcccagcac
aatttgtgattcacaaaccaagaggctataaaggagctagctcgaattttcctttacctataacggctggaacaacagaa
gctacagac------accaaatcagctacaattaaataccatgaatggcaagtaggcctcgccctgtcttacagattgaa
tatgcttgttccatatattggcgtaaactggtcaagagcaacttttgatgctgatactatccgcattgctcaacctaaat
taaaatcggagattcttaacattactacatggaacccaagccttctaggatcaaccactgct------ttgccc---aat
aatgctggtaaggatgttctatctgatgtctt
>X12647.1 X12647.1[289:1262]
gggaacccagctgaaccaagtttattaatcgatggcactatgtgggaaggtgcttcaggagatccttgcgatccttgcgc
tacttggtgtgacgccattagcatccgcgcaggatactacggagattatgttttcgatcgtgtattaaaagttgatgtga
ataaaacttttagcggcatggctgcaactcctacgcaggctacaggtaacgcaagtaatactaatcagccagaagcaaat
ggcagaccgaacatcgcttacggaaggcatatgcaagatgcagagtggttttcaaatgcagccttcctagccttaaacat
ttgggatcgcttcgacattttctgcaccttaggggcatccaatggatacttcaaatcaagttcggctgcattcaacttgg
ttgggttaatagggttttcagctaccagctcaacctctaccgagcttccaatgc---aacttcctaacgtaggcattacc
caaggtgttgtggaattttatacagacacatcattttcttggagcgtaggtgcacgtggagctttatgggaatgtggttg
tgcaactttaggagctgagttccaatacgctcaatctaatcctaagattgaagtgctcaacgtcacttcaagcccagcac
aatttgtgattcacaaaccaagaggctataaaggagctagctcgaattttcctttacctataacggctggaacaacagaa
gctacagac------accaaatcagctacaattaaataccatgaatggcaagtaggcctcgccctgtcttacagattgaa
tatgcttgttccatatattggcgtaaactggtcaagagcaacttttgatgctgatactatccgcattgctcaacctaaat
taaaatcggagattcttaacattactacatggaacccaagccttctaggatcaaccactact------ttgccc---aat
aatggtggtaaggatgttctatctgatgtctt
>AF269265.1 AF269265.1[76:1049]
gggaacccagctgaaccaagtttattaatcgatggcactatgtgggaaggtgcttcaggagatccttgcgatccttgcgc
tacttggtgtgacgccattagcatccgcgcaggatactacggagattatgttttcgatcgtgtattaaaagttgatgtga
ataaaacttttagcggcatggctgcaactcctacgcaggctacaggtaacgcaagtaatactaatcagccagaagcaaat
ggcagaccgaacatcgcttacggaaggcatatgcaagatgcagagtggttttcaaatgcagccttcctagccttaaacat
ttgggatcgcttcgacattttctgcaccttaggggcatccaatggatacttcaaatcaagttcggctgcattcaacttgg
ttgggttaatagggttttcagctaccaactcaacctctaccgatcttccaatgc---aacttcctaacgtaggcattacc
caaggtgttgtggaattttatacagacacatcattttcttggagcgtaggtgcacgtggagctttatgggaatgtggttg
tgcaactttaggagctgagttccaatacgctcaatctaatcctaagattgaaatactcaacgtcacttcaagcccagcac
aatttgtgattcacaaaccaagaggctataaaggagctagctcgaattttcctttacctataacggctggaacaacagaa
gctacagac------accaaatcagctacaattaaataccatgaatggcaagtaggcctcgccctgtcttacagattgaa
tatgcttgttccatatattggcgtaaactggtcaagagcaacttttgatgctgatactatccgcattgctcaacctaaat
taaaatcggagattcttaacattactacatggaacccaagccttctaggatcaaccactgct------ttgccc---aat
aatagtggtaaggatgttctatctgatgtctt
>AB284062.1 AB284062.1[327:1300]
gggaacccagctgaaccaagtttattaatcgatggcactatgtgggaaggtgcttcaggagatccttgcgatccttgcgc
tacttggtgtgacgccattagcatccgcgcaggatactacggagattatgttttcgatcgtgtattaaaagttgatgtga
ataaaacttttagcggcatggctgcaactcctacgcaggctacaggtaacgcaagtaatactaatcagccagaagcaaat
ggcagaccgaacatcgcttacggaaggcatatgcaagatgcagagtggttttcaaatgcagccttcctagccttaaacat
ttgggatcgcttcgacattttctgcaccttaggggcatccaatggatacttcaaatcaagttcggctgcattcaacttgg
ttgggttaatagggttttcagctaccaactcaacctctgccgatcttccaatgc---aacttcctaacgtaggcattacc
caaggtgttgtggaattttatacagacacatcattttcttggagcgtaggtgcacgtggagctttatgggaatgtggttg
tgcaactttaggagctgagttccaatacgctcaatctaatcctaagattgaagtgctcaacgtcacttcaagcccagcac
aatttgtgattcacaaaccaagaggctataaaggagctagctcgaattttcctttacctataacggctggaacaacagaa
gctacagac------accaaatcagctacaattaaataccatgaatggcaagtaggcctcgccctgtcttacagattgaa
tatgcttgttccatatattggcgtaaactggtcaagagcaacttttgatgctgatactatccgcattgctcaacctaaat
taaaatcggagattcttaacattactacatggaacccaagccttctaggatcaaccactgct------ttgccc---aat
aatagtggtaaggatgttctatctgatgtctt
>AF269281.1 AF269281.1[304:1277]
gggaacccagctgaaccaagtttattaatcgatggcactatgtgggaaggtgcttcaggagatccttgcgatccttgcgc
tacttggtgtgacgccattagcatccgcgcaggatactacggagattatgttttcgatcgtgtattaaaagttgatgtga
ataaaacttttagcggcatggctgcaactcctacgcaggctacaggtaacgcaagtaatactaatcagccagaagcaaat
ggcagaccgaacatcgcctacggaaggcatatggaagatgcagagtggttttcaaatgcagccttcctagccttaaacat
ttgggatcgcttcgacattttctgcaccttaggggcatccaatggatacttcaaagcaagttcggctgcattcaacttgg
ttgggttaatagggttttcagctgcaagctcaatctctaccgatcttccaacgc---aacttcctaacgtaggcattacc
caaggtgttgtggaattttatacagacacatcattttcttggagcgtaggtgcacgtggagctttatgggaatgtggttg
tgcaactttaggagctgagttccaatacgctcaatctaatcctaagattgaaatgctcaacgtcacttcaagcccagcac
aatttgtgattcacaaaccaagaggctataaaggagctagctcgaattttcctttacctataacggctggaacaacagaa
gctacagac------accaaatcagctacaattaaataccatgaatggcaagtaggcctcgccctgtcttacagattgaa
tatgcttgttccatatattggcgtaaactggtcaagagcaacttttgatgctgatactatccgcattgctcaacctaaat
taaaatcggagattcttaacattactacatggaacccaagccttataggatcaaccactgct------ttgccc---aat
aatagtggtaaggatgttctatctgatgtctt
>L25437.1 L25437.1[76:1049]
gggaacccagctgaaccaagtttattaatcgatggcactatgtgggaaggtgcttcaggagatccttgcgatccttgcgc
tacttggtgtgacgccattagcatccgcgcaggatactacggagattatgttttcgatcgtgtattaaaagttgatgtga
ataaaacttttagcggcatggctgcaactcctacgcaggctacaggtaacgcaagtaatactaatcagccagaagcaaat
ggcagaccgaacatcgcttacggaaggcatatggaagatgcagagtggttttcaaatgcagccttcctagccttaaacat
ttgggatcgcttcgacatttactgcaccttaggggcatccaatggatacttcaaagcaagttcggctgcattcaacttgg
ttgggttaatagggttttcagctgcaagctcaatctctaccgatcttccaacgc---aacttcctaacgtaggcattacc
caaggtgttgtggaattttatacagacacatcattttcttggagcgtaggtgcacgtggagctttatgggaatgtggttg
tgcaactttaggagctgagttccaatacgctcaatctaatcctaagattgaaatgctcaacgtcacttcaagcccagcac
aatttgtgattcacaaaccaagaggctataaaggagctagctcgaattttcctttacctataacggctggaacaacagaa
gctacagac------accaaatcagctacaattaaataccatgaatggcaagtaggcctcgccctgtcttacagattgaa
tatgcttgttccatatattggcgtaaactggtcaagagcaacttttgatgctgatactatccgcattgctcaacctaaat
taaaatcggagattcttaacattactacatggaacccaagccttataggatcaaccactgct------ttgccc---aat
aatagtggtaaggatgttctatctgatgtctt
>X56980.1 X56980.1[439:1412]
gggaacccagctgaaccaagtttattaatcgatggcactatgtgggaaggtgcttcaggagatccttgcgatccttgcgc
tacttggtgtgacgccattagcatccgcgcaggatactacggagattatgttttcgatcgtgtattaaaagttgatgtga
ataaaacttttagcggcatggctgcaactcctacgcaggctacaggtaacgcaagtaatactaatcagccagaagcaaat
ggcagaccgaacatcgcttacggaaggcatatgcaagatgcagagtggttttcaaatgcagccttcctagccttaaacat
ttgggatcgcttcgacattttctgcaccttaggggcatccaatggatacttcaaagcaagttcggctgcattcaacttgg
ttgggttaatagggttttcagctgcaagctcaatctctaccgatcttccaatgc---aacttcctaacgtaggcattacc
caaggtgttgtggaattttatacagacacatcattttcttggagcgtaggtgcacgtggagctttatgggaatgtggttg
tgcaactttaggagctgagttccaatacgctcaatctaatcctaagattgaaatgctcaacgtcacttcaagcccagcac
aatttgtgattcacaaaccaagaggctataaaggagctagctcgaattttcctttacctataacggctggaacaacagaa
gctacagac------accaaatcagctacaattaaataccatgaatggcaagtaggcctcgccctgtcttacagattgaa
tatgcttgttccatatattggcgtaaactggtcaagagcaacttttgatgctgatactatccgcattgctcaacctaaat
taaaatcggagattcttaacattactacatggaacccaagccttataggatcaaccactgct------ttgccc---aat
aatagtggtaaggatgttctatctgatgtctt
>EF202608.1 EF202608.1[76:1049]
gggaacccagctgaaccaagtttattaatcgatggcactatgtgggaaggtgcttcaggagatccttgcgatccttgcgc
tacttggtgtgacgccattagcatccgcgcaggatactacggagattatgttttcgatcgtgtattaaaagttgatgtga
ataaaacttttagcggcatggctgcaactcctacgcaggctacaggtaacgcaagtaatactaatcagccagaagcaaat
ggcagaccgaacatcgcttacggaaggcatatggaagatgcagagtggttttcaaatgcagccttcccagccttaaacat
ttgggatcgcttcgacattttctgcaccttaggggcatccaatggatacttcaaagcaagttcggctgcattcaacttgg
ttgggttaatagggttttcagctgcaagctcaatctctaccgatcctccaacgc---aacttcctaacgtaggcattacc
caaggtgttgtggaattttatacagacacatcattttcttggagcataggtgcacgtggagctttatgggaatgtggttg
tgcaactttaggagctgagttccaatacgctcaatctaatcctaagattgaaatgctcaacgtcacttcaagcccagcac
aatttgtgattcacaaaccaagaggctataaaggagctagctcgaattttcctttacctataacggctggaacaacagaa
gctacagac------accaaatcagctacaattaaataccatgaatggcaagtaggcctcgccctgtcttacagattgaa
tatgcttgttccatatattggcgtaaactggtcaagagcaacttttgatgctgatactatccgcattgctcaacctaaat
taaaatcggagattcttaacattactacatggaacccaagccttataggatcaaccactgct------ttgccc---aat
aatagtggtaaggatgttctatctgatgtctt
>AB284058.1 AB284058.1[327:1300]
gggaacccagctgaaccaagtttattaatcgatggcactatgtgggaaggtgcttcaggcgatccttgcgatccttgctc
tacttggtgtgatgctatcagcatccgcgcaggatactacggagattatgttttcgatcgtatattaaaagttgatgtga
ataaaacttttaccggcatggctgcaactcctacggagcctacaggtaacgcaagtaatactggtacgccagaagcaaat
ggcagaccgaacatcgcttacggaaggcatatgcaagatgcagagtggttttcaaatgcagccttcctagccttaaacat
ttgggatcgcttcgacattttctgcaccttaggagcatccaatggatacttcaaagcaagttcggctgcattcaacttgg
ttgggttaatagggttttcagctacaacctcaacctctaccgatcttccaacgc---aacttcctaacgtaggcattacc
caaggtgttgtggaattttatacagacacatcattttcttggagcgtaggtgcacgtggagctttatgggaatgtggttg
tgcaactttaggagctgagttccaatacgctcaatctaatcctaagattgaaatgcttaacgtcatttcaagcccagcac
aatttgtaatccacaaaccaagaggctataaaggagctagctcgaattttcctttacctataacggctggaacagcagaa
gctatagat------accaaatcagctacaattaaataccatgaatggcaagtaggcctcgccctgtcttacagattgaa
tatgcttgttccatatattggtgtaaactggtcaagagcaacttttgatgctgatactatccgcattgctcaacctaaat
taaaatcggagattctcaacattactacatggaacccaagccttataggatcaaccactgct------ttgccc---aat
aatggtggtaaggatgttctatctgatgtctt
>AF269268.1 AF269268.1[76:1049]
gggaacccagctgaaccaagtttattaatcgatggcactatgtgggaaggtgcttcaggtgatccttgcgatccttgctc
tacttggtgtgatgctatcagcatccgcgcaggatactacggagattatgttttcgatcgtgtattaaaagttgatgtga
ataaaacttttactggaatggcagcaactcctacagaggcttcaggtaacgcaaccaatactggtacgcccgaagcaaac
ggcagagcgaatatcgcttacggaaggcatatgcaagatgcagagtggttttcaaatgcagcttttctagccttaaacat
ttgggatcgcttcgatattttctgcaccttaggagcatccaatggatacttcaaagcaagttctgccgcattcaacttgg
ttgggttaatagggttttcagcttcaagcgcagttagtaccgatcttccaaagc---aacttcctaacgtagccattacc
caaggtgttgtggaattttatacagacacatcattttcttggagcgtaggtgcccgtggagctttatgggaatgtggttg
cgcgactttaggagctgagttccaatacgctcaatctaatcgtaagattgaaatgctcaacgtaacttcaagcccagcac
aatttgtgattcacaaaccaagaggctataaaggaaccagctcgaattttcctttacctataacggctggtactgatgat
gcgacagac------accaaatcagctacaattaaataccatgaatggcaagtaggcctcgcactgtcttacagattgaa
tatgcttgttccatatattggtgtaaactggtcaagagcaacttttgatgctgatactatccgcattgctcaacctaaat
taaaatcagagattctcaacattactacatggaacccaagccttataggatcaaccactgct------ttgccc---aat
aatagtggtaaggatgttctatctgatgtctt
>AF269282.1 AF269282.1[304:1238]
gggaatccagctgaaccaagtttattaattgatggcactatgtgggaaggcgcttcaggcgatccttgtgatccttgctc
tacttggtgtgatgctatcagcatccgcgcagggtactacggagattatgttttcgatcgcatcttaaaagttgatgtta
ataaaactatca---gcatggggacagctccaactggtaat------gcagctgctgactttaa------aaccgttgca
gacaggaataacatagcctacggcaaacatatgcaagatgcagaatggtccacaaacgcggctttcttagcattaaacat
ttgggatcgttttgatgtcttctgcacattaggggcatctaacggctatctcaaagcaaatgctgcagctttcaatctag
tcggcttacttggggtaacaggaacagatct---------------tcaaggcc---aatatccaaacgtagccatctct
caaggccttgtagagctttatactgacacaaccttctcttggagcgttggtgcgcgtggagctttatgggaatgtggttg
cgcaactttaggagcagagttccaatatgcgcagtctaatcctaagatcgaaatgcttaatgtaatttctagcccaacac
aatttgtgattcataagcctagaggatataaagggacagcggccaacttccctctgcctttaaccgctggaacagagagc
gctactgat------actaaatcagctacaattaagtatcatgaatggcaaattggtttagctctttcttatagattgaa
catgctcgttccatatattggagtaaactggtccagagctacatttgatgctgactctatccgcattgctcagcctaaat
tacctacggccattttaaacctaactacatggaaccctactttattaggggaggctactact------ataaac------
------actggagcaaattatgctgaccagtt
>AE015925.1 AE015925.1[58188:59122:r]
gggaatccagctgaaccaagtttattaattgatggcactatgtgggaaggcgcttcaggcgatccttgtgatccttgctc
tacttggtgtgatgctatcagcatccgcgcagggtactacggagattatgttttcgatcgcatcttaaaagttgatgtta
ataaaactatca---gcatggggacagctccaactggtaat------gcagctgctgactttaa------aaccgttgca
gacaggaataacatagcctacggcaaacatatgcaagatgcagaatggtccacaaacgcggctttcttagcattaaacat
ttgggatcgttttgatgtcttctgcacattaggggcatctaacggctatctcaaagcaaatgctgcagctttcaatctag
tcggcttacttggggtaacaggaacagatct---------------tcaaggcc---aatatccaaacgtagccatctct
caaggccttgtagagctttatactgacacaaccttctcttggagcgttggtgcgcgtggagctttatgggaatgtggttg
cgcaactttaggagcagagttccaatatgcgcagtctaatcctaagatcgaaatgcttaatgtaatttctagcccaacac
aatttgtgattcataagcctagaggatataaagggacagcggccaacttccctctgcctttaaccgctggaacagagagc
gctactgat------actaaatcagctacaattaagtatcatgaatggcaaattggtttagctctttcttatagattgaa
catgcttgttccatatattggagtaaactggtccagagctacatttgatgctgactctatccgcattgctcagcctaaat
tacctacggccattttaaacctaactacatggaaccctactttattaggggaggctactact------ataaac------
------actggagcaaaatatgctgaccagtt
>AB284064.1 AB284064.1[327:1267]
gggaatccagctgaaccaagtttattaatcgatggcactatgtgggaaggtgcttcaggtgatccttgtgatccttgctc
tacttggtgtgatgctatcagcatccgcgcaggatactacggagattatgttttcgatcgtgtattaaaagttgatgtta
ataaaactgtcagcggaatggcagctgctcctacaggagcttctggaacagcttctggaacgag------taccccagta
gaaagaccgaatcttgcttatggaaaacatatgcaagatgcggaatggttcacaaatgctgctttcctagcattaaacat
ttgggatcgtttcgatgttttttgcactttaggtgctactaatggctattttaaatctaattctgcagcttttagtcttg
ttggcttaattggagttgctggaggatccttaa------------atgctaatg---aacttcctaacgtattcatgaca
caaggtattgtagagctttacactgacacaacattctcttggagcgttggtgcacgtggagctctatgggaatgtggttg
tgcaactttaggagcggaattccaatatgcccaatctaatcctaagatagaaactcttaatgtcatctgcaatactgcac
aatttgcaatacacaagcctagaggatacaaaaatcaagc------tttccctcttcctctaaatgcaggcacagtggag
gctacggac------actaagtccgctataattaaataccatgaatggcaagttggtatggctctttcttatagattgaa
tatgcttgtcccatatattggagtgaagtggtcaagagctacatttgatgctgattcaatccgcatcgcgcaacctaaat
tagctacagctattttaaacttaacagcttggaatcctacgttattaggaagtgctacatcc------gttgat------
------ggaactaataaattttctgacttcat
>DQ358972.1 DQ358972.1[79:1010]
gggaacccttctgatccaagcttattaattgatggtacaatatgggaaggtgctgcaggagatccttgcgatccttgcgc
tacttggtgcgacgctattagcttacgtgctggattttacggagactatgttttcgaccgtatcttaaaagtagatgcac
ctaaaacatttt---ctatgggagccaaacctactggatcc------gctactgcaaactatac------tactgcggta
gatagacctaaccctgcctacaataagcatttacacgatgcagagtggttcactaatgcaggcttcattgccttaaacat
ttgggatcgctttgatgttttctgtaccttaggagcttctaatggttacattaaaggaaactctacagcgttcaatctcg
ttggtttattcggagttaaaggtacttctgtag------------ctgcaaatg---aactaccaaacgtttctttaagt
aatggagttgttgaactctacacagacacctctttctcttggagcgtaggcgctcgtggagctttatgggaatgcggttg
tgcaactttgggagctgaattccaatatgcacagtccaaacctaaagttgaagaacttaatgtgatctgtaacgtagctc
aattctctgtaaacaaacccaagggctataaaggcgttgc------tttccccttgccaacagacgctggcgtagcaaca
gctactgga------acaaagtctgcgaccatcaattatcatgaatggcaagtaggagcctctctatcttatagactaaa
ctctttagtgccatacattggagtacaatggtctcgagcaacttttgatgctgataacatccgcattgctcagccaaaac
tacctacagctgttttaaacttaactgcatggaacccttctttactaggaaatacgacaaca------ttgcct------
------actagtgattcgttctcagacttcat
>X72023.1 X72023.1[328:1259]
gggaacccttctgatccaagcttattaattgatggtacaatatgggaaggtgctgcaggagatccttgcgatccttgcgc
tacttggtgcgacgctattagcttacgtgctggattttacggagactatgttttcgaccgtatcttaaaagtagatgcac
ctaaaacatttt---ctatgggagccaaacctactggatcc------gctactgcaaactatac------tactgcggta
gatagacctaaccctgcctacaataagcatttacacgatgcagagtggttcactaatgcaggcttcattgccttaaacat
ttgggatcgctttgatgttttctgtaccttaggagcttctaatggttacattaaaggaaactctacagcgttcaatctcg
ttggtttattcggagttaaaggtacttctgtag------------ctgcaaatg---aactaccaaacgtttctttaagt
aatggagttgttgaactctacacagacacctctttctcttggagcgtaggcgctcgtggagctttatgggaatgcggttg
tgcaactttgggagctgaattccaatatgcacagtccaaacctaaagttgaagaacttaatgtgatctgtaacgtagctc
aattctctgtaaacaaacccaagggctataaaggcgttgc------tttccccttgccaacagacgctggcgtagcaaca
gctactgga------acaaagtctgcgaccatcaattatcatgaatggcaagtaggagcctctctatcttatagactaaa
ctctttagtgccatacattggagtacaatggtctcgagcaacttttgatgctgataacatccgcattgctcagccaaaac
tacctacagctgttttaaacttaactgcatggaacccttctttactaggaaatacgacaaca------ttggct------
------actagtgattcgttctcagacttcat
>AE001363.1 AE001363.1[780294:781225]
gggaacccttctgatccaagcttattaattgatggtacaatatgggaaggtgctgcaggagatccttgcgatccttgcgc
tacttggtgcgacgctattagcttacgtgctggattttacggagactatgttttcgaccgtatcttaaaagtagatgcac
ctaaaacatttt---ctatgggagccaagcctactggatcc------gctgctgcaaactatac------tactgccgta
gatagacctaacccggcctacaataagcatttacacgatgcagagtggttcactaatgcaggcttcattgccttaaacat
ttgggatcgctttgatgttttctgtactttaggagcttctaatggttacattagaggaaactctacagcgttcaatctcg
ttggtttattcggagttaaaggtactactgtaa------------atgcaaatg---aactaccaaacgtttctttaagt
aacggagttgttgaactttacacagacacctctttctcttggagcgtaggcgctcgtggagccttatgggaatgcggttg
tgcaactttgggagctgaattccaatatgcacagtccaaacctaaagttgaagaacttaatgtgatctgtaacgtatcgc
aattctctgtaaacaaacccaagggctataaaggcgttgc------tttccccttgccaacagacgctggcgtagcaaca
gctactgga------acaaagtctgcgaccatcaattatcatgaatggcaagtaggagcctctctatcttacagactaaa
ctctttagtgccatacattggagtacaatggtctcgagcaacttttgatgctgataacatccgcattgctcagccaaaac
tacctacagctgttttaaacttaactgcatggaacccttctttactaggaaatgccacagca------ttgtct------
------actactgattcgttctcagacttcat
>M64064.1 M64064.1[79:1010]
gggaacccttctgatccaagcttattaattgatggtacaatatgggagggtgctgcaggagatccttgcgatccttgcgc
tacttggtgcgacgctattagcttacgtgctggattttacggagactatgttttcgaccgtatcttaaaagtagatgcac
ctaaaacatttt---ctatgggagccaagcctactggatcc------gctgctgcaaactatac------tactgccgta
gatagacctaacccggcctacaataagcatttacacgatgcagagtggttcactaatgcaggcttcattgccttaaacat
ttgggatcgctttgatgttttctgtactttaggagcttctaatggttacattagaggaaactctacagcgttcaatctcg
ttggtttattcggagttaaaggtactactgtaa------------atgcaaatg---aactaccaaacgtttctttaagt
aacggagttgttgaactttacacagacacctctttctcttggagcgtaggcgctcgtggagccttatgggaatgcggttg
tgcaactttgggagctgaattccaatatgcacagtccaaacctaaagttgaagaacttaatgtgatctgtaacgtatcgc
aattctctgtaaacaaacccaagggctataaaggcgttgc------tttccccttgccaacagacgctggcgtagcaaca
gctactgga------acaaagtctgcgaccatcaattatcatgaatggcaagtaggagcctctctatcttacagactaaa
ctctttagtgccatacattggagtacaatggtctcgagcaacttttgatgctgataacatccgcattgctcagccaaaac
tacctacagctgttttaaacttaactgcatggaacccttctttactaggaaatgccacagca------ttgtct------
------actactgattcgttctcagacttcat
>AF131229.1part AF131229.1[1:670]
--------------------------------------------------------------------------------
--------------------------------------------------------------------------------
-----------------------------------------------------------------------------gta
gatagacctaacgcggcctacaatatgcatttacacgatgcagagtggttcactaatgcaggcttcattgccttaaacat
ttgggatcgctttgatgttttctgtactttaggagcttctaatggttacattagaggaaactctacagcgttcaatctcg
ttggtttattcggagttaaaggtactactgtaa------------atgcaaatg---aactaccaaacgtttctttaagt
aacggagttgttgaactttacacagacacctctttctcttggagcgtaggcgctcgtggagccttatgggaatgcggttg
tgcaactttgggagctgaattccaatatgcacagtccaaacctaaagttgaagaacttaatgtgatctgtaacgtatcgc
aattctctgtaaacaaacccaagggctataaaggcgttgc------tttccccttgccaacagacgctggcgtagcaaca
gctactgga------acaaagtctgtgaccatcaattatcatgaatggcaagtaggagcctctctatcttacagactaaa
ctctttagtgccatacattggagtacaatggtctcgagcaacttttgatgctgataacatccgcattgctcagccaaaac
tacctacagctgttttaaacttaactgcatggaacccttctttactaggaaatg--------------------------
--------------------------------
>AF131230.1part AF131230.1[1:670]
--------------------------------------------------------------------------------
--------------------------------------------------------------------------------
-----------------------------------------------------------------------------gta
gatagacctaacccggcctacaataagcatttacacgatgcagagtggttcactaatgccggcttcattgccttaaacat
ttgggatcgctttgatgttttctgtactttaggagcttctaatggttacattagaggaaactctacagcgttcaatctcg
ttggtttattcggagttaaaggtactactgtaa------------atgcaaatg---aactaccaaacgtttctttaagt
aacggagttgttgaactttacacagacacctctttctcttggagcgtaggcgctcgtggagccttatgggaatgcggttg
tgcaactttgggagctgaattccaatatgcacagtccaaacctaaagttgaagaacttaatgtgatctgtaacgtatcgc
aattctctgtaaacaaacccaagggctataaaggcgttgc------tttccccttgccaacagacgctggcgtagcaaca
gctactgga------acaaagtctgcgaccatcaattatcatgaatggcaagtaggagcctctctatcttacagactaaa
ctctttagtgccatacattggagtacaatggtctcgagcaacttttgatgctgataacatccgcattgctcagccaaaac
tacctacagctgttttaaacttaactgcatggaacccttctttactaggaaatg--------------------------
--------------------------------
>L04982.1 L04982.1[79:1010]
gggaacccttctgatccaagcttattaattgatggtacaatatgggaaggtgctgcaggagatccttgcgatccttgcgc
tacttggtgcgacgctattagcttacgtgctggattttacggagactatgttttcgaccgtatcttaaagatagatgcgc
ctaaaacatttt---ctatgggagccaaacctacaggatcc------gctactgcgaactatac------taccgccgta
gatagacctaatcctgcctacaataagcatttatacgatgcagaatggttcactaatgcaggcttcattgccttaaacat
ttgggatcgctttgatgttttctgtaccttgggagcttctaatggttacgttaaaggaaactctgcggcgttcaatctcg
ttggtttattcggagttaaaggtacttctgtaa------------atgcaaatg---aactaccaaacgtttctttaagt
aatggagttatcgagctctatacagatactacttttgcttggagcgtaggtgctcgtggagctttatgggaatgcggttg
tgccactttgggagctgaattccaatatgcacagtctaaacctaaagttgaagaacttaatgtgatctgtaacgtatcgc
aattctctttaaataaacccaagggctataaaggcgttgc------tttccctttgccaacagatgctggcgtagtaaca
gctgctgga------acaaagtctgcgaccatcaattatcatgaatggcaggtaggagcctctctatcttatagactcaa
ctctttagtgccatacattggagtccaatggtctcgagcaacttttgatgctgataacatccgcattgctcagccaaagc
tacctacagctattttaaacttaactgcatggaacccttctttactagggagtgccacagct------gtttct------
------tcatctgatcaattctcagatttcat
>M73033.1part M73033.1[1:890]
------------------------------------------tgggaaggtatgtcaggagatccatgtgatccttgcgc
tacttggtgcgacgcgattagcttacgcgtaggattttacggagattatgttttcgacagagtcctcaagacagatgtac
ctaaaatgtttt---caatgggagctgcccctacatcacct---gataatcccgcagactcaac------tgtaaaacaa
gaaagacaaaacccagcgtatggaaaacatatgcacgatgcggagtggttcacaaatgcgggttatattgcattaaacat
ttgggaccgttttgatattttctgcactttaggagctactagcgggtattttaaagggaactcttcgtccttcaatttaa
ttggtttaattgggatttctgggtcaaccct---------------gaatgata---agctcccaaacgcaaatatttct
aacggcgtagtagagctatatacagacacaaccttttcttggagcgttggagctcgcggagctttgtgggaatgtggatg
tgcaactttaggagctgaattccaatacgcacaatcgaaacctcgcgttcaagaattaaacgttctttctaacgtagcac
aatttaccgtacacaagcctcaaggatatataggtcagca------actgcctcttccaacaaccgcaggaacgagcaat
gctacagac------ttgaaaaatgctacgatcaactatcatgagtggcaagttggtgcagctttgtcttataggctcaa
tatgcttgttccgtacatcggcgttcagtggtctagagctaccttcgatgcagataccattcaaattgcgcagccaaaac
tggcttcgcctatttttaggctgactacatggaatcctacattattagggcaggcaacacaa------gtagat------
------ggcactaatatttatgcagatgcttt
>AF269279.1 AF269279.1[55:986]
gggaacccagcagagccaagtttattaattgatgggacgatatgggaaggtatgtcaggagatccatgtgatccttgcgc
tacttggtgcgacgcgattagcttacgcgtaggattttacggagattatgttttcgacagagtcctcaagacagatgtac
ctaaaatgtttt---caatgggagctgcccctacatcacct---gataatcccgcagactcaac------tgtaaaacaa
gaaagacaaaacccagcgtatggaaaacatatgcacgatgcggagtggttcacaaatgcgggttatattgcattaaacat
ttgggaccgttttgatattttctgcactttaggagctactagcgggtattttaaagggaactcttcgtccttcaatttaa
ttggtttaattgggatttctgggtcaaccct---------------gaatgata---agctcccaaacgcaaatatttct
aacggcgtagtagagctatatacagacacaaccttttcttggagcgttggagctcgcggagctttgtgggaatgtggatg
tgcaactttaggagctgaattccaatacgcacaatcgaaacctcgcgttcaagaattaaacgttctttctaacgtagcac
aatttaccgtacacaagcctcaaggatatataggtcagca------actgcctcttccaacaaccgcaggaacgagcaat
gctacagac------ttgaaaaatgctacgatcaactatcatgagtggcaagttggtgcagctttgtcttataggctcaa
tatgcttgttccgtacatcggcgttcagtggtctagagctaccttcgatgcagataccattcaaattgcgcagccaaaac
tggcttcgcctatttttaggctgactacatggaatcctacattattagggcaggcaacacaa------gtagat------
------ggcactaatattttagcagatgcttt
>AF269280.1 AF269280.1[55:983]
gggaacccagcagagccaagtttattaattgatgggacgatatgggaaggtatgtcaggagatccatgtgatccttgcgc
tacttggtgcgacgcgattagcttacgcgtaggattttacggagattatgttttcgacagagtcctcaagacagatgtat
cgaaaatgtttt---taatggggacagcccctacatcacct---aatagtgctgcagattcaaa------tacaacagcc
gaaagagcaaacccagcgtatggaaagcacatgcacgatgcggagtggttcacaaatgcaggttacattgcgttaaatat
ctgggatcgctttgatattttttgtaccttaggagctactagcgggtattttaaaggaaattctgcatctttcaacctta
ttggtttaattgggatctctggaagcactct---------------tgaccaaa---aatatccaaacgcaagtatttct
aatggcgtagtagagctatatacagacacaacgttctcttggagcgttggagctcgtggagctttgtgggagtgtggatg
cgcaactttaggagcagagttccaatacgcacagtcgaaacctcgcgttcaagaactcaacgttctatccaacgtagcgc
agtttaccgtacataaacctcaaggatatgtaggccaaag------tttacctcttccaacgaatgcaggaacgagcaat
gcttcagac------ttgaaaaatgctaccatcaattatcatgaatggcaagttggtgcagcattgtcttacagactcaa
tatgcttgttccgtacatcggcattcagtggtctagagctacttttgatgcagatactatccaagttgcgcagccaaaac
tagcttcaccaattttcaacttgacaacatggaatccaacattattaggacaagcaacttca------gtagga------
------agc---gacaaatatgctgacactct
>AY055109.1 AY055109.1[57:985]
gggaacccagcagagccaagtttattaattgatgggacgatatgggaaggtatgtcaggagatccatgtgatccttgcgc
tacttggtgcgacgcgattagcttacgcgtaggattttacggagattatgttttcgacagagtcctcaagacagatgtat
cgaaaatgtttt---taatggggacagcccctacatcacct---agtagtgctgcagattcaaa------tacaacagcc
gaaagagcaaacccagcgtatggaaagcacatgcacgatgcggagtggttcacaaatgcaggttacattgcgttaaatat
ctgggatcgctttgatattttttgtaccttaggagctactagcgggtattttaaaggaaattctgcatctttcaacctta
ttggtttaattgggatctctggaaccactct---------------tgaccaaa---aatatccaaacgcaagtatttct
aatggcgtagtagagctatatacagacacaacgttctcttggagcgttggagctcgtggagctttgtgggagtgtggatg
cgcaactttaggagcagagtttcaatacgcacagtcgaaacctcgcgttcaagaactcaacgttctatccaacgtagcgc
agtttaccatacataaacctcaaggatatgtaggccaaag------tttacctcttccaacgaatgcaggaacgagcaat
gctacagac------ttgaaaaatgctacgatcaactatcatgagtggcaagttggtgcagcgttgtcttacaggctcaa
tatgctcattccttatatcggagtgcagtggtctagagctacttttgatgcagatactatccaaattgcgcagccaaaat
tagcttcgccaattttcaacttgacaacatggaatccaacattattgggacaagcaactaca------gtacca------
------agc---gacaaatatgctgactccct
>AJ440240.1 AJ440240.1[79:1016]
gggaacccagcagagccaagtttattaattgatggaacgatatgggaaggtatgtcaggagatccatgtgatccttgcgc
tacttggtgcgacgcgattagcttacgcgtaggattttacggagattatgttttcgacagagtcctcaagacagatgtat
cgaaaatgtttt---taatggggacagcccctacatcacct---aataatgctgcagattcaag------tacaacagcc
gaaagagcaaacccagcgtatggaaagcacatgcacgatgcggagtggttcacaaatgcaggttacattgcgttaaatat
ctgggatcgctttgatgttttttgcactttaggagccactagcgggtattttaaaggaaattcttcatctttcaacctta
ttggtttaattgggatctctggaagctctct---------------tgagggca---aatatccaaacgcaaatatttct
aacggcgtagtagagctatatacagacacaaccttctcttggagcgttggagctcgcggagctttgtgggaatgtggatg
tgcaactttaggagctgaattccaatacgcacaatcgaaacctcgcgttcaagaactcaacgttctttctaacgtagcac
aatttactgtacacaaacctcggggatatgtaggccagac------tctgcctcttccactctctgcaggaacggaaact
gattctagtgataaattgaaaaatgccacgatcaactaccatgaatggcaagtcggtgcagcattgtcatatagactgaa
tatgctcgttccttacatcggtgttcagtggtctagagctacttttgatgcagatactatccaaattgcggaaccaaaat
tagcttcgccaattttcaacttgacaacatggaatccaacattattaggacaagcaactaca------gtagat------
------ggcacaaacaagtttgctgactccct
>Z18756.1 Z18756.1[10:947]
gggaacccagcagagccaagtttattaattgatggaacgatatgggaaggtatgtcaggagatccatgtgatccttgcgc
tacttggtgcgacgcgattagcttacgcgtaggattttacggagattatgttttcgacagagtcctcaagacagatgtgc
cacagaagtttt---caatggggcctatacctacttcaagt---acttctcttgaagactcagc------tatactaaca
gagagaaataacgcaggctatggaaaacatatgcacgacgcggagttgttcacaaatgcaggttacattgcgctaaatat
ttgggaccgtttcgacatcttttgtaccttaggagctactagtgggtattttaaagggaattcttcatctttcaacttga
tcggattgattggtatttcaggagcagacct---------------taacagca---acgtcccaaacgcaaatatttct
aacggcgtagtagagctatatacagacacaaccttctcttggagcgttggagctcgcggagctttgtgggagtgtggttg
cgctactttaggagcagaattccaatacgcacaatcgaaacctcgcgttcaagaattgaatgtcttgtctaacgtagcac
aatttactgtacacaaacctcggggatatgtaggccagcc------tctacctcttccactgactgcaggaacagcaact
gattctaatgataaattgaaaaatgccacgatcaactaccatgaatggcaagtcggtgcagcattgtcatatagactgaa
tatgctcgttccttacatcggtgttcagtggtctagagctacttttgatgcagatactatccaaattgcggaaccaaaat
tagcttcgccaattttcaacttgacaacatggaatccaacattattaggacaagcaacttca------gtagat------
------agcggaaacaagtttgctgactccct
>M73034.1part M73034.1[1:888]
--------------------------------------------------------aggagatccatgtgatccttgcgc
tacttggtgcgacgcgattagcttacgcgtaggattttacggagattatgttttcgacagagtcctcaagacagatgtac
ctaaaatgtttc---caatgggagcagctccaacaggtagt------tcaactgtctctccgaa------tcaagcccaa
gaaagagacaaccctgcgtacaatacccatatgcacgatgcggaatggttcacaaatgcaggctacattgcattaaacat
ttgggaccgtttcgatatcttctgtaccttaggagctactagcggttactttaaaggcaattccaagtctttcaacttga
tcggtttgattggtcttgcaggaagtactct---------------taataataccttttatccaaacgcaagtatttct
aatggcgtagtagagctatatacagacacaacgttctcttggagcgttggagctcgtggagctttgtgggagtgtggatg
cgcaactttaggagcagaattccaatatgcgcaatctaaacctcgcgttcaagaattaaacgttctttctaacgtagcac
agttcactgtacataggcctaaagggtacgtaaatcaacc------cttacctcttccaataacggctggaacaagcaca
gacactgctacaaacttaaaaaatgcaactattaattaccatgagtggcaagtcggcgcagcgttgtcttacagactcaa
tatgcttgttccgtacatcggcgttcagtggtctagagctaccttcgatgcagataccattcaaattgcacagccaaagt
tagctacagcagttttgaacttaacaacatggaaccctactctgttaggagaaattacatcacaagacctagat------
------acagccaacaaatatgcagacacttt
